# Supplementary material for: Information-based methods for predicting gene function from systematic gene knock-downs
Source: BMC Bioinformatics. 2008 Oct 29;9:463. doi: 10.1186/1471-2105-9-463 (PMC2596148; doi:10.1186/1471-2105-9-463)
Supplement: Additional file 5 — Comparison of enriched functional categories. List of functional categories enriched for AGREE scores only, UPC scores only, and for both. [file 1471-2105-9-463-S5.xls]

## Sheet: cats
Both	AGREE Only	UPC Only
Ribosome	anion transport	oxidative phosphorylation
rRNA metabolic process	embryonic development ending in birth or egg hatching	regulation of protein metabolic process
protein-RNA complex assembly	appendage development	RNA splicing
	actin filament-based process	chromosome segregation
	anatomical structure formation	cofactor metabolic process
	Golgi vesicle transport	chromatin assembly or disassembly
	response to organic substance	translational elongation
	dendrite development	nuclear transport
	cell fate commitment	DNA replication
	embryonic pattern specification	peroxisome organization and biogenesis
	sensory perception of mechanical stimulus	tRNA metabolic process
	regulation of developmental process	nitrogen compound metabolic process
	plasma membrane organization and biogenesis	cellular respiration
	tube development	nuclear organization and biogenesis
	establishment and/or maintenance of cell polarity	cellular biosynthetic process
	negative regulation of transcription	negative regulation of programmed cell death
	cell projection biogenesis
	protein modification by small protein conjugation
	peptide metabolic process
	muscle development
