# Supplementary material for: Information-based methods for predicting gene function from systematic gene knock-downs
Source: BMC Bioinformatics. 2008 Oct 29;9:463. doi: 10.1186/1471-2105-9-463 (PMC2596148; doi:10.1186/1471-2105-9-463)
Supplement: Additional file 6 — Superimposed Network. List of the 89,898 gene interactions contained in the superimposed network, including the data source(s) of each interaction. [file 1471-2105-9-463-S6.xls]

## Sheet: Superimposed Network, part 1
Gene1 ID	Gene2 ID	Gene1 Name	Gene2 Name	Number of Supports	Supports
B0250.1	B0336.10	rpl-2	rpl-23	3	AGREE,CoExpression,Interolog
B0393.1	F37C12.11	rps-0	rps-21	3	AGREE,CoExpression,Interolog
B0393.1	F42C5.8	rps-0	rps-8	3	AGREE,CoExpression,Interolog
C02F5.9	CD4.6	pbs-6	pas-6	3	AGREE,CoExpression,Interolog
C02F5.9	F25H2.9	pbs-6	pas-5	3	AGREE,CoExpression,Interolog
C13B9.3	F38E11.5	C13B9.3	F38E11.5	3	AGREE,CoExpression,Interolog
C13B9.3	T14G10.5	C13B9.3	T14G10.5	3	AGREE,CoExpression,Interolog
C16A3.6	R13A5.12	C16A3.6	lpd-7	3	AGREE,CoExpression,Interolog
C23G10.3	F40F11.1	rps-3	rps-11	3	AGREE,CoExpression,Interolog
C23G10.3	Y45F10D.12	rps-3	rpl-18	3	AGREE,CoExpression,Interolog
C36B1.4	C47B2.4	pas-4	pbs-2	3	AGREE,CoExpression,Interolog
C47B2.4	CD4.6	pbs-2	pas-6	3	AGREE,CoExpression,Interolog
C47B2.4	F25H2.9	pbs-2	pas-5	3	AGREE,CoExpression,Interolog
C47B2.4	F39H11.5	pbs-2	pbs-7	3	AGREE,CoExpression,Interolog
C48D1.2	F35H12.3	ced-3	sel-12	3	CoExpression,Genetic,Interolog
C56C10.8	Y65B4BR.5	icd-1	Y65B4BR.5	3	AGREE,CoExpression,Interolog
CD4.6	F25H2.9	pas-6	pas-5	3	AGREE,CoExpression,Interolog
EGAP7.1	F46C8.6	dpy-3	dpy-7	3	AGREE,CoExpression,Genetic
F01F1.8	T10B5.5	cct-6	T10B5.5	3	AGREE,CoExpression,Interolog
F20B6.2	Y49A3A.2	vha-12	vha-13	3	AGREE,CoExpression,Interolog
F26E4.1	F38H4.9	sur-6	let-92	3	CoExpression,Genetic,Interolog
F35G12.8	M106.1	smc-4	mix-1	3	CoExpression,Genetic,Interolog
F38E11.5	T14G10.5	F38E11.5	T14G10.5	3	AGREE,CoExpression,Interolog
F38H4.9	F48E8.5	let-92	paa-1	3	AGREE,CoExpression,Interolog
K01C8.10	T21B10.7	cct-4	T21B10.7	3	AGREE,CoExpression,Interolog
C32D5.2	R13F6.9	sma-6	sma-3	3	AGREE,Genetic,Interolog
R12B2.1	R13F6.9	sma-4	sma-3	3	AGREE,Genetic,Interolog
AH6.5	C25A1.9	mex-6	C25A1.9	2	AGREE,CoExpression
AH6.5	W02A2.7	mex-6	mex-5	2	CoExpression,Genetic
B0035.11	Y52B11A.9	B0035.11	Y52B11A.9	2	AGREE,CoExpression
B0041.4	B0250.1	rpl-4	rpl-2	2	CoExpression,Interolog
B0041.4	B0393.1	rpl-4	rps-0	2	CoExpression,Interolog
B0041.4	F10B5.1	rpl-4	rpl-10	2	CoExpression,Interolog
B0041.4	F44G4.1	rpl-4	F44G4.1	2	CoExpression,Interolog
B0041.4	F52B5.6	rpl-4	rpl-25.2	2	CoExpression,Interolog
B0041.4	F54C9.5	rpl-4	rpl-5	2	CoExpression,Interolog
B0041.4	K01C8.9	rpl-4	nst-1	2	CoExpression,Interolog
B0041.4	K01G5.5	rpl-4	K01G5.5	2	CoExpression,Interolog
B0041.4	R13A5.12	rpl-4	lpd-7	2	CoExpression,Interolog
B0041.4	W01B11.3	rpl-4	W01B11.3	2	CoExpression,Interolog
B0041.4	Y45F10D.12	rpl-4	rpl-18	2	CoExpression,Interolog
B0205.3	CD4.6	rpn-10	pas-6	2	CoExpression,Interolog
B0205.3	K05C4.1	rpn-10	pbs-5	2	CoExpression,Interolog
B0205.3	K07D4.3	rpn-10	K07D4.3	2	CoExpression,Interolog
B0205.3	ZK20.3	rpn-10	ZK20.3	2	CoExpression,Interolog
B0205.7	B0511.6	kin-3	B0511.6	2	CoExpression,Interolog
B0205.7	F56C9.1	kin-3	gsp-2	2	CoExpression,Interolog
B0205.7	K09H9.6	kin-3	lpd-6	2	CoExpression,Interolog
B0205.7	R13A5.12	kin-3	lpd-7	2	CoExpression,Interolog
B0250.1	C32E8.2	rpl-2	rpl-13	2	AGREE,CoExpression
B0250.1	F10B5.1	rpl-2	rpl-10	2	CoExpression,Interolog
B0250.1	F25H2.10	rpl-2	rpa-0	2	CoExpression,Interolog
B0250.1	F52B5.6	rpl-2	rpl-25.2	2	CoExpression,Interolog
B0250.1	F56F3.5	rpl-2	rps-1	2	AGREE,CoExpression
B0250.1	JC8.3	rpl-2	rpl-12	2	CoExpression,Interolog
B0250.1	M01F1.2	rpl-2	rpl-16	2	CoExpression,Interolog
B0250.1	R13A5.12	rpl-2	lpd-7	2	CoExpression,Interolog
B0250.1	R13A5.8	rpl-2	R13A5.8	2	CoExpression,Interolog
B0285.1	F08D12.1	B0285.1	F08D12.1	2	AGREE,CoExpression
B0285.1	F25B3.6	B0285.1	F25B3.6	2	AGREE,CoExpression
B0285.1	W04A8.7	B0285.1	taf-1	2	AGREE,CoExpression
B0285.1	Y75B8A.30	B0285.1	pph-4.1	2	CoExpression,Interolog
B0336.10	B0412.4	rpl-23	rps-29	2	AGREE,CoExpression
B0336.10	C32E8.2	rpl-23	rpl-13	2	AGREE,CoExpression
B0336.10	F10B5.1	rpl-23	rpl-10	2	CoExpression,Interolog
B0336.10	F28C6.7	rpl-23	rpl-26	2	CoExpression,Interolog
B0336.10	F37C12.11	rpl-23	rps-21	2	AGREE,CoExpression
B0336.10	F37C12.9	rpl-23	rps-14	2	AGREE,CoExpression
B0336.10	F42C5.8	rpl-23	rps-8	2	AGREE,CoExpression
B0336.10	F52B5.6	rpl-23	rpl-25.2	2	CoExpression,Interolog
B0336.10	F53A3.3	rpl-23	rps-22	2	AGREE,CoExpression
B0336.10	F54C9.5	rpl-23	rpl-5	2	CoExpression,Interolog
B0336.10	F56F3.5	rpl-23	rps-1	2	AGREE,CoExpression
B0336.10	T24B8.1	rpl-23	rpl-32	2	CoExpression,Interolog
B0336.10	ZK652.4	rpl-23	rpl-35	2	CoExpression,Interolog
B0336.2	F09B9.3	arf-1.2	erd-2	2	CoExpression,Interolog
B0336.6	C03C10.3	B0336.6	rnr-2	2	AGREE,CoExpression
B0336.6	ZK1128.5	B0336.6	ZK1128.5	2	AGREE,CoExpression
B0361.10	F37E3.1	B0361.10	F37E3.1	2	AGREE,CoExpression
B0393.1	C06E7.3	rps-0	C06E7.3	2	CoExpression,Interolog
B0393.1	F01F1.8	rps-0	cct-6	2	AGREE,CoExpression
B0393.1	F28D1.7	rps-0	rps-23	2	AGREE,CoExpression
B0393.1	F40F11.1	rps-0	rps-11	2	CoExpression,Interolog
B0393.1	F40F8.10	rps-0	rps-9	2	CoExpression,Interolog
B0393.1	F56F3.5	rps-0	rps-1	2	AGREE,CoExpression
B0393.1	R13A5.8	rps-0	R13A5.8	2	AGREE,CoExpression
B0393.1	T05C12.7	rps-0	cct-1	2	AGREE,CoExpression
B0393.1	T08B2.10	rps-0	rps-17	2	CoExpression,Interolog
B0393.1	T22D1.3	rps-0	T22D1.3	2	CoExpression,Interolog
B0393.1	Y24D9A.4	rps-0	rpl-7A	2	AGREE,CoExpression
B0393.1	Y54E2A.11	rps-0	eif-3.B	2	CoExpression,Interolog
B0412.4	C23G10.3	rps-29	rps-3	2	CoExpression,Interolog
B0412.4	C27A2.2	rps-29	rpl-22	2	AGREE,CoExpression
B0412.4	C32E8.2	rps-29	rpl-13	2	AGREE,CoExpression
B0412.4	C49H3.11	rps-29	rps-2	2	CoExpression,Interolog
B0412.4	E04A4.8	rps-29	rpl-20	2	AGREE,CoExpression
B0412.4	F10B5.1	rps-29	rpl-10	2	AGREE,CoExpression
B0412.4	F36A2.6	rps-29	rps-15	2	CoExpression,Interolog
B0412.4	F37C12.4	rps-29	rpl-36	2	AGREE,CoExpression
B0412.4	F37C12.9	rps-29	rps-14	2	AGREE,CoExpression
B0412.4	F53A3.3	rps-29	rps-22	2	AGREE,CoExpression
B0412.4	T05E11.1	rps-29	rps-5	2	CoExpression,Interolog
B0412.4	Y48B6A.2	rps-29	rpl-43	2	AGREE,CoExpression
B0464.2	K08E4.1	B0464.2	spt-5	2	CoExpression,Interolog
B0464.2	T20B12.8	B0464.2	hmg-4	2	CoExpression,Interolog
B0464.5	T08A11.2	spk-1	T08A11.2	2	CoExpression,Interolog
B0491.2	C01B12.1	sqt-1	sqt-2	2	CoExpression,Genetic
B0491.2	T01B7.7	sqt-1	rol-6	2	CoExpression,Genetic
B0491.2	ZK836.1	sqt-1	lon-3	2	CoExpression,Genetic
B0511.6	F44G4.1	B0511.6	F44G4.1	2	CoExpression,Interolog
B0511.6	K01C8.9	B0511.6	nst-1	2	CoExpression,Interolog
B0511.6	K01G5.5	B0511.6	K01G5.5	2	CoExpression,Interolog
B0511.6	K09H9.6	B0511.6	lpd-6	2	CoExpression,Interolog
B0511.6	R13A5.12	B0511.6	lpd-7	2	CoExpression,Interolog
B0511.6	T07A9.9	B0511.6	T07A9.9	2	CoExpression,Interolog
B0511.6	W01B11.3	B0511.6	W01B11.3	2	CoExpression,Interolog
B0511.6	W09C5.1	B0511.6	W09C5.1	2	CoExpression,Interolog
C01B12.1	T01B7.7	sqt-2	rol-6	2	CoExpression,Genetic
C02F5.9	C15H11.7	pbs-6	pas-1	2	CoExpression,Interolog
C02F5.9	D1054.2	pbs-6	pas-2	2	CoExpression,Interolog
C02F5.9	K05C4.1	pbs-6	pbs-5	2	CoExpression,Interolog
C02F5.9	K07D4.3	pbs-6	K07D4.3	2	AGREE,CoExpression
C02F5.9	T20F5.2	pbs-6	pbs-4	2	CoExpression,Interolog
C02F5.9	Y38A8.2	pbs-6	pbs-3	2	AGREE,CoExpression
C02F5.9	ZK945.2	pbs-6	pas-7	2	CoExpression,Interolog
C03A7.14	C03A7.4	abu-8	pqn-5	2	CoExpression,Interolog
C03A7.14	R09B5.5	abu-8	pqn-54	2	CoExpression,Interolog
C03A7.14	T01D1.6	abu-8	abu-11	2	CoExpression,Interolog
C03A7.4	R09B5.5	pqn-5	pqn-54	2	CoExpression,Interolog
C03A7.4	T01D1.6	pqn-5	abu-11	2	CoExpression,Interolog
C03A7.4	ZK1067.7	pqn-5	pqn-95	2	CoExpression,Interolog
C03C10.3	C14B9.4	rnr-2	plk-1	2	AGREE,CoExpression
C03C10.3	F10G7.3	rnr-2	asf-1	2	CoExpression,Interolog
C03C10.3	R06C7.8	rnr-2	bub-1	2	AGREE,CoExpression
C03C10.3	W01B6.9	rnr-2	ndc-80	2	AGREE,CoExpression
C03D6.3	F37A4.8	C03D6.3	isw-1	2	AGREE,CoExpression
C03D6.3	K08E4.1	C03D6.3	spt-5	2	AGREE,CoExpression
C03D6.8	C16A3.6	rpl-24.2	C16A3.6	2	CoExpression,Interolog
C03D6.8	R13A5.12	rpl-24.2	lpd-7	2	CoExpression,Interolog
C03D6.8	T07A9.9	rpl-24.2	T07A9.9	2	CoExpression,Interolog
C03D6.8	T19A6.2	rpl-24.2	ngp-1	2	CoExpression,Interolog
C03D6.8	W09C5.1	rpl-24.2	W09C5.1	2	CoExpression,Interolog
C03D6.8	ZK945.3	rpl-24.2	ZK945.3	2	CoExpression,Interolog
C03G5.1	T06D8.6	C03G5.1	T06D8.6	2	AGREE,CoExpression
C04C3.3	F23B12.5	C04C3.3	F23B12.5	2	CoExpression,Interolog
C04C3.3	LLC1.3	C04C3.3	LLC1.3	2	CoExpression,Interolog
C04C3.3	T05H10.6	C04C3.3	T05H10.6	2	CoExpression,Interolog
C04G2.6	C42D4.8	dis-3	rpc-1	2	CoExpression,Interolog
C04H5.6	C50C3.6	mog-4	prp-8	2	CoExpression,Interolog
C04H5.6	K07A1.12	mog-4	lin-53	2	AGREE,CoExpression
C05C10.5	F54D10.7	C05C10.5	F54D10.7	2	CoExpression,Interolog
C05C10.6	C06A1.1	C05C10.6	cdc-48.1	2	CoExpression,Interolog
C05C10.6	F59E12.5	C05C10.6	F59E12.5	2	CoExpression,Interolog
C05C8.2	F28D1.1	C05C8.2	F28D1.1	2	CoExpression,Interolog
C05C8.2	K01G5.5	C05C8.2	K01G5.5	2	CoExpression,Interolog
C05C8.2	K07C5.4	C05C8.2	K07C5.4	2	CoExpression,Interolog
C05C8.2	R05D11.4	C05C8.2	R05D11.4	2	CoExpression,Interolog
C05C8.2	Y53C12B.1	C05C8.2	Y53C12B.1	2	CoExpression,Interolog
C05C8.2	ZK430.7	C05C8.2	ZK430.7	2	CoExpression,Interolog
C05G5.4	F47B10.1	C05G5.4	F47B10.1	2	CoExpression,Interolog
C06A1.1	C41C4.8	cdc-48.1	cdc-48.2	2	CoExpression,Interolog
C06A1.1	D2045.6	cdc-48.1	cul-1	2	CoExpression,Interolog
C06A1.1	F23F1.8	cdc-48.1	rpt-4	2	CoExpression,Interolog
C06A1.1	T05H10.5	cdc-48.1	ufd-2	2	CoExpression,Interolog
C06A1.5	H43I07.2	C06A1.5	H43I07.2	2	CoExpression,Interolog
C06A1.5	Y97E10AR.5	C06A1.5	Y97E10AR.5	2	CoExpression,Interolog
C06E7.3	C37H5.6	C06E7.3	C37H5.6	2	AGREE,CoExpression
C06E7.3	F10B5.1	C06E7.3	rpl-10	2	CoExpression,Interolog
C06E7.3	R06C7.5	C06E7.3	R06C7.5	2	AGREE,CoExpression
C06E7.3	T20H4.3	C06E7.3	prs-1	2	CoExpression,Interolog
C07E3.2	C16A3.3	C07E3.2	C16A3.3	2	CoExpression,Interolog
C07E3.2	JC8.2	C07E3.2	JC8.2	2	CoExpression,Interolog
C07E3.2	K12H4.3	C07E3.2	K12H4.3	2	CoExpression,Interolog
C07E3.2	R166.4	C07E3.2	pro-1	2	AGREE,CoExpression
C07E3.2	T01C3.7	C07E3.2	fib-1	2	CoExpression,Interolog
C07E3.2	T07A9.8	C07E3.2	T07A9.8	2	AGREE,CoExpression
C07G2.3	F01F1.8	cct-5	cct-6	2	AGREE,CoExpression
C07G2.3	F37E3.1	cct-5	F37E3.1	2	AGREE,CoExpression
C07G2.3	F55C5.8	cct-5	F55C5.8	2	AGREE,CoExpression
C07G2.3	H19N07.1	cct-5	H19N07.1	2	AGREE,CoExpression
C07G2.3	K01G5.4	cct-5	ran-1	2	AGREE,CoExpression
C07G2.3	T10B5.5	cct-5	T10B5.5	2	AGREE,CoExpression
C08B6.9	W02A11.4	aos-1	uba-2	2	CoExpression,Interolog
C08C3.3	C47C12.3	mab-5	ref-2	2	CoExpression,Genetic
C08F8.2	F23B12.7	C08F8.2	F23B12.7	2	AGREE,CoExpression
C08H9.2	Y106G6E.6	C08H9.2	Y106G6E.6	2	AGREE,CoExpression
C08H9.2	ZC518.2	C08H9.2	sec-24.2	2	AGREE,CoExpression
C09D4.5	F13B10.2	rpl-19	rpl-3	2	CoExpression,Interolog
C09D4.5	R13A5.8	rpl-19	R13A5.8	2	CoExpression,Interolog
C09D4.5	T22F3.4	rpl-19	rpl-11.1	2	CoExpression,Interolog
C09D4.5	Y48G8AL.8	rpl-19	rpl-17	2	CoExpression,Interolog
C09D4.5	ZC434.2	rpl-19	rps-7	2	AGREE,CoExpression
C09D4.5	ZK652.4	rpl-19	rpl-35	2	CoExpression,Interolog
C09G9.6	ZC513.6	oma-1	oma-2	2	CoExpression,Genetic
C13B4.2	C52E4.4	usp-14	rpt-1	2	CoExpression,Interolog
C13B4.2	F23F12.6	usp-14	rpt-3	2	CoExpression,Interolog
C13B4.2	K07D4.3	usp-14	K07D4.3	2	CoExpression,Interolog
C13B4.2	T22D1.9	usp-14	rpn-1	2	CoExpression,Interolog
C13B9.3	T20H4.3	C13B9.3	prs-1	2	AGREE,CoExpression
C13B9.3	Y71F9AL.17	C13B9.3	Y71F9AL.17	2	CoExpression,Interolog
C15H11.7	C36B1.4	pas-1	pas-4	2	CoExpression,Interolog
C15H11.7	C47B2.4	pas-1	pbs-2	2	CoExpression,Interolog
C15H11.7	CD4.6	pas-1	pas-6	2	CoExpression,Interolog
C15H11.7	D1054.2	pas-1	pas-2	2	CoExpression,Interolog
C15H11.7	F25H2.9	pas-1	pas-5	2	CoExpression,Interolog
C15H11.7	F39H11.5	pas-1	pbs-7	2	CoExpression,Interolog
C15H11.7	K05C4.1	pas-1	pbs-5	2	CoExpression,Interolog
C15H11.7	T20F5.2	pas-1	pbs-4	2	CoExpression,Interolog
C15H11.7	Y110A7A.14	pas-1	pas-3	2	CoExpression,Interolog
C15H11.7	Y38A8.2	pas-1	pbs-3	2	CoExpression,Interolog
C15H11.7	ZK945.2	pas-1	pas-7	2	CoExpression,Interolog
C15H11.8	F26F4.11	C15H11.8	F26F4.11	2	CoExpression,Interolog
C15H9.6	Y57G11C.15	hsp-3	Y57G11C.15	2	CoExpression,Interolog
C16A3.3	F23B12.7	C16A3.3	F23B12.7	2	CoExpression,Interolog
C16A3.3	F55F8.2	C16A3.3	F55F8.2	2	CoExpression,Interolog
C16A3.3	H06O01.2	C16A3.3	H06O01.2	2	CoExpression,Interolog
C16A3.3	K01G5.5	C16A3.3	K01G5.5	2	CoExpression,Interolog
C16A3.3	T01C3.7	C16A3.3	fib-1	2	CoExpression,Interolog
C16A3.3	W01B11.3	C16A3.3	W01B11.3	2	CoExpression,Interolog
C16A3.4	T25G3.3	C16A3.4	T25G3.3	2	CoExpression,Interolog
C16A3.6	F57B9.5	C16A3.6	byn-1	2	AGREE,CoExpression
C16A3.8	T23H2.3	tag-213	T23H2.3	2	CoExpression,Interolog
C16A3.9	F56F3.5	rps-13	rps-1	2	CoExpression,Interolog
C17H12.14	F20B6.2	vha-8	vha-12	2	CoExpression,Interolog
C17H12.14	F55H2.2	vha-8	vha-14	2	CoExpression,Interolog
C17H12.14	T01H3.1	vha-8	T01H3.1	2	CoExpression,Interolog
C17H12.14	T14F9.1	vha-8	vha-15	2	CoExpression,Interolog
C18A3.6	F31E8.2	rab-3	snt-1	2	CoExpression,Interolog
C18G1.4	ZK381.4	C18G1.4	pgl-1	2	CoExpression,Genetic
C23G10.3	C26D10.2	rps-3	hel-1	2	AGREE,CoExpression
C23G10.3	C49H3.11	rps-3	rps-2	2	CoExpression,Interolog
C23G10.3	E04A4.8	rps-3	rpl-20	2	AGREE,CoExpression
C23G10.3	F28D1.7	rps-3	rps-23	2	CoExpression,Interolog
C23G10.3	F36A2.6	rps-3	rps-15	2	CoExpression,Interolog
C23G10.3	F37C12.9	rps-3	rps-14	2	CoExpression,Interolog
C23G10.3	JC8.3	rps-3	rpl-12	2	AGREE,CoExpression
C23G10.3	K11H12.2	rps-3	rpl-15	2	AGREE,CoExpression
C23G10.3	T01C3.6	rps-3	rps-16	2	CoExpression,Interolog
C23G10.3	T05E11.1	rps-3	rps-5	2	CoExpression,Interolog
C23G10.3	Y57G11C.16	rps-3	rps-18	2	CoExpression,Interolog
C23G10.4	F29G9.5	rpn-2	rpt-2	2	CoExpression,Interolog
C24G6.1	T05E11.4	syp-2	spo-11	2	CoExpression,Genetic
C24H12.4	ZK945.3	C24H12.4	ZK945.3	2	CoExpression,Interolog
C25A1.9	R53.6	C25A1.9	R53.6	2	AGREE,CoExpression
C25A1.9	ZK177.6	C25A1.9	fzy-1	2	AGREE,CoExpression
C25D7.6	D1081.8	mcm-3	D1081.8	2	CoExpression,Interolog
C25D7.6	F32D1.10	mcm-3	mcm-7	2	CoExpression,Interolog
C25D7.6	R10E4.4	mcm-3	mcm-5	2	CoExpression,Interolog
C25D7.6	T05G5.3	mcm-3	cdk-1	2	CoExpression,Interolog
C25D7.6	Y17G7B.5	mcm-3	mcm-2	2	CoExpression,Interolog
C25D7.6	ZK632.1	mcm-3	mcm-6	2	CoExpression,Interolog
C26D10.2	C26E6.4	hel-1	rpb-2	2	AGREE,CoExpression
C26D10.2	C42C1.5	hel-1	tag-335	2	AGREE,CoExpression
C26D10.2	F09D1.1	hel-1	F09D1.1	2	AGREE,CoExpression
C26D10.2	F20B6.2	hel-1	vha-12	2	AGREE,CoExpression
C26D10.2	F20D12.2	hel-1	F20D12.2	2	AGREE,CoExpression
C26D10.2	F38H4.9	hel-1	let-92	2	AGREE,CoExpression
C26D10.2	JC8.3	hel-1	rpl-12	2	AGREE,CoExpression
C26D10.2	K01G5.4	hel-1	ran-1	2	AGREE,CoExpression
C26D10.2	K08E4.1	hel-1	spt-5	2	AGREE,CoExpression
C26D10.2	M106.1	hel-1	mix-1	2	AGREE,CoExpression
C26D10.2	T05C12.7	hel-1	cct-1	2	AGREE,CoExpression
C26D10.2	T14G10.5	hel-1	T14G10.5	2	AGREE,CoExpression
C26D10.2	T20G5.1	hel-1	chc-1	2	AGREE,CoExpression
C26E6.3	F57B9.2	C26E6.3	ntl-1	2	CoExpression,Interolog
C26E6.3	ZC518.3	C26E6.3	ccr-4	2	CoExpression,Interolog
C26E6.4	F37E3.1	rpb-2	F37E3.1	2	AGREE,CoExpression
C26E6.4	T14G10.5	rpb-2	T14G10.5	2	AGREE,CoExpression
C26E6.6	F29C12.4	C26E6.6	F29C12.4	2	AGREE,CoExpression
C27A2.2	F10B5.1	rpl-22	rpl-10	2	AGREE,CoExpression
C27A2.2	F53A3.3	rpl-22	rps-22	2	AGREE,CoExpression
C27A2.2	K11H12.2	rpl-22	rpl-15	2	AGREE,CoExpression
C27A2.2	T08B2.10	rpl-22	rps-17	2	AGREE,CoExpression
C27D11.1	ZC434.2	C27D11.1	rps-7	2	CoExpression,Interolog
C29A12.3	W03D2.4	lig-1	pcn-1	2	CoExpression,Interolog
C30C11.2	C36B1.4	rpn-3	pas-4	2	CoExpression,Interolog
C30C11.2	CD4.6	rpn-3	pas-6	2	AGREE,CoExpression
C30C11.2	F23F12.6	rpn-3	rpt-3	2	CoExpression,Interolog
C30C11.2	F23F1.8	rpn-3	rpt-4	2	CoExpression,Interolog
C30C11.2	F29G9.5	rpn-3	rpt-2	2	CoExpression,Interolog
C30C11.2	K01G5.4	rpn-3	ran-1	2	AGREE,CoExpression
C30C11.2	K07D4.3	rpn-3	K07D4.3	2	CoExpression,Interolog
C30C11.2	K08D12.1	rpn-3	pbs-1	2	CoExpression,Interolog
C30C11.2	R12E2.3	rpn-3	rpn-8	2	CoExpression,Interolog
C30C11.2	T20F5.2	rpn-3	pbs-4	2	CoExpression,Interolog
C30C11.2	ZK20.5	rpn-3	rpn-12	2	CoExpression,Interolog
C30C11.4	K01C8.10	C30C11.4	cct-4	2	AGREE,CoExpression
C30F8.2	T01H3.1	vha-16	T01H3.1	2	CoExpression,Interolog
C31H2.2	T01B7.7	dpy-8	rol-6	2	AGREE,CoExpression
C32E8.2	F13B10.2	rpl-13	rpl-3	2	AGREE,CoExpression
C32E8.2	F37C12.9	rpl-13	rps-14	2	AGREE,CoExpression
C32E8.2	F42C5.8	rpl-13	rps-8	2	AGREE,CoExpression
C32E8.2	F53A3.3	rpl-13	rps-22	2	AGREE,CoExpression
C32E8.2	F56F3.5	rpl-13	rps-1	2	AGREE,CoExpression
C32E8.2	Y45F10D.12	rpl-13	rpl-18	2	CoExpression,Interolog
C32E8.2	Y57G11C.16	rpl-13	rps-18	2	AGREE,CoExpression
C34D4.14	Y49E10.11	C34D4.14	tat-1	2	CoExpression,Interolog
C34E10.2	ZK1098.4	gop-2	ZK1098.4	2	CoExpression,Interolog
C34E10.6	F27C1.7	atp-2	F27C1.7	2	CoExpression,Interolog
C34E10.6	F58F12.1	atp-2	F58F12.1	2	CoExpression,Interolog
C34E10.6	H28O16.1	atp-2	H28O16.1	2	CoExpression,Interolog
C35D10.2	F47G6.4	C35D10.2	spe-15	2	CoExpression,Interolog
C36A4.9	F25H5.3	C36A4.9	F25H5.3	2	CoExpression,Interolog
C36B1.4	D1054.2	pas-4	pas-2	2	CoExpression,Interolog
C36B1.4	F23F1.8	pas-4	rpt-4	2	CoExpression,Interolog
C36B1.4	F39H11.5	pas-4	pbs-7	2	AGREE,CoExpression
C36B1.4	R12E2.3	pas-4	rpn-8	2	CoExpression,Interolog
C36B1.4	T20F5.2	pas-4	pbs-4	2	CoExpression,Interolog
C36B1.4	Y38A8.2	pas-4	pbs-3	2	CoExpression,Interolog
C37C3.2	C53H9.2	C37C3.2	C53H9.2	2	CoExpression,Interolog
C37C3.2	F40F8.10	C37C3.2	rps-9	2	CoExpression,Interolog
C37C3.2	M01F1.2	C37C3.2	rpl-16	2	CoExpression,Interolog
C37C3.2	R13A5.12	C37C3.2	lpd-7	2	CoExpression,Interolog
C37C3.2	Y45F10D.12	C37C3.2	rpl-18	2	CoExpression,Interolog
C37C3.2	Y54E2A.11	C37C3.2	eif-3.B	2	CoExpression,Interolog
C37C3.2	ZC434.2	C37C3.2	rps-7	2	CoExpression,Interolog
C37E2.1	F43G9.1	C37E2.1	F43G9.1	2	CoExpression,Interolog
C37H5.5	K01C8.9	C37H5.5	nst-1	2	CoExpression,Interolog
C37H5.5	R13A5.12	C37H5.5	lpd-7	2	CoExpression,Interolog
C37H5.5	W07E6.1	C37H5.5	W07E6.1	2	CoExpression,Interolog
C37H5.6	R06C7.5	C37H5.6	R06C7.5	2	AGREE,CoExpression
C38C3.5	M03F4.2	unc-60	act-4	2	CoExpression,Interolog
C39E9.13	F10G7.3	rfc-3	asf-1	2	CoExpression,Interolog
C39E9.13	F59E10.1	rfc-3	orc-2	2	AGREE,CoExpression
C39F7.4	F53G12.1	rab-1	rab-11.1	2	CoExpression,Interolog
C39F7.4	T14F9.1	rab-1	vha-15	2	AGREE,CoExpression
C39F7.4	Y57G11C.10	rab-1	gdi-1	2	CoExpression,Interolog
C41G7.3	ZK381.1	C41G7.3	him-3	2	AGREE,CoExpression
C42C1.5	T01H3.1	tag-335	T01H3.1	2	AGREE,CoExpression
C42D8.5	F09B12.1	acn-1	mlt-9	2	AGREE,CoExpression
C42D8.5	W04G3.8	acn-1	W04G3.8	2	AGREE,CoExpression
C43E11.10	T05G5.3	cdc-6	cdk-1	2	CoExpression,Interolog
C43E11.9	K12H4.3	C43E11.9	K12H4.3	2	CoExpression,Interolog
C43E11.9	ZK512.2	C43E11.9	ZK512.2	2	CoExpression,Interolog
C43E11.9	ZK945.3	C43E11.9	ZK945.3	2	CoExpression,Interolog
C44H4.2	C44H4.3	sym-5	sym-1	2	CoExpression,Genetic
C44H4.2	F09B12.1	sym-5	mlt-9	2	AGREE,CoExpression
C44H4.2	W04G3.8	sym-5	W04G3.8	2	AGREE,CoExpression
C47B2.4	D1054.2	pbs-2	pas-2	2	CoExpression,Interolog
C47B2.4	K01G5.4	pbs-2	ran-1	2	AGREE,CoExpression
C47B2.4	K05C4.1	pbs-2	pbs-5	2	CoExpression,Interolog
C47B2.4	ZK945.2	pbs-2	pas-7	2	CoExpression,Interolog
C47B2.5	F53G12.10	eif-6	rpl-7	2	CoExpression,Interolog
C47B2.5	K04D7.1	eif-6	K04D7.1	2	CoExpression,Interolog
C47B2.5	K09H9.6	eif-6	lpd-6	2	CoExpression,Interolog
C47B2.5	K12H4.3	eif-6	K12H4.3	2	CoExpression,Interolog
C47B2.5	M01F1.2	eif-6	rpl-16	2	CoExpression,Interolog
C47B2.5	T01C3.7	eif-6	fib-1	2	CoExpression,Interolog
C47B2.5	T19A6.2	eif-6	ngp-1	2	CoExpression,Interolog
C47B2.5	Y24D9A.4	eif-6	rpl-7A	2	CoExpression,Interolog
C47B2.5	Y45F10D.12	eif-6	rpl-18	2	CoExpression,Interolog
C47D12.1	T23G7.1	trr-1	dpl-1	2	CoExpression,Genetic
C47E12.5	T22D1.9	uba-1	rpn-1	2	AGREE,CoExpression
C48A7.1	F15D3.1	egl-19	dys-1	2	CoExpression,Genetic
C49H3.11	F36A2.6	rps-2	rps-15	2	CoExpression,Interolog
C49H3.11	F37C12.9	rps-2	rps-14	2	CoExpression,Interolog
C49H3.11	F40F11.1	rps-2	rps-11	2	CoExpression,Interolog
C49H3.11	T05E11.1	rps-2	rps-5	2	CoExpression,Interolog
C50C3.6	K04G7.10	prp-8	rnp-7	2	CoExpression,Interolog
C50C3.6	T13H5.4	prp-8	T13H5.4	2	CoExpression,Interolog
C50F2.3	D1081.8	C50F2.3	D1081.8	2	CoExpression,Interolog
C50F2.3	M03F8.3	C50F2.3	M03F8.3	2	CoExpression,Interolog
C52E4.4	CD4.6	rpt-1	pas-6	2	AGREE,CoExpression
C52E4.4	D1054.2	rpt-1	pas-2	2	CoExpression,Interolog
C52E4.4	F23F12.6	rpt-1	rpt-3	2	CoExpression,Interolog
C52E4.4	F23F1.8	rpt-1	rpt-4	2	CoExpression,Interolog
C52E4.4	F29G9.5	rpt-1	rpt-2	2	CoExpression,Interolog
C52E4.4	F56H1.4	rpt-1	rpt-5	2	CoExpression,Interolog
C52E4.4	K07D4.3	rpt-1	K07D4.3	2	CoExpression,Interolog
C52E4.4	Y49E10.1	rpt-1	rpt-6	2	CoExpression,Interolog
C52E4.4	ZK20.3	rpt-1	ZK20.3	2	CoExpression,Interolog
C53A5.3	K07A1.12	hda-1	lin-53	2	CoExpression,Interolog
C53A5.3	K08E4.1	hda-1	spt-5	2	AGREE,CoExpression
C53D5.6	F28B3.8	imb-3	imb-1	2	CoExpression,Interolog
C53H9.1	K09H9.6	rpl-27	lpd-6	2	CoExpression,Interolog
C53H9.2	F13B10.2	C53H9.2	rpl-3	2	CoExpression,Interolog
C54G4.8	F02E8.1	cyc-1	asb-2	2	AGREE,CoExpression
C54G4.8	F42G8.12	cyc-1	isp-1	2	CoExpression,Interolog
C54G4.8	H28O16.1	cyc-1	H28O16.1	2	AGREE,CoExpression
C55A6.9	W04A4.5	C55A6.9	W04A4.5	2	AGREE,CoExpression
C56C10.3	M106.5	tag-309	M106.5	2	AGREE,CoExpression
C56C10.3	T27F7.1	tag-309	T27F7.1	2	CoExpression,Interolog
C56C10.3	W03C9.3	tag-309	rab-7	2	AGREE,CoExpression
C56C10.8	F52B5.6	icd-1	rpl-25.2	2	AGREE,CoExpression
C56C10.8	K02F2.2	icd-1	K02F2.2	2	AGREE,CoExpression
C56C10.8	K11H12.2	icd-1	rpl-15	2	AGREE,CoExpression
C56C10.8	T22F3.4	icd-1	rpl-11.1	2	AGREE,CoExpression
C56G2.6	T15B7.2	let-767	T15B7.2	2	AGREE,CoExpression
C56G2.6	T21B10.2	let-767	T21B10.2	2	AGREE,CoExpression
CD4.6	D1054.2	pas-6	pas-2	2	CoExpression,Interolog
CD4.6	F39H11.5	pas-6	pbs-7	2	AGREE,CoExpression
CD4.6	K05C4.1	pas-6	pbs-5	2	CoExpression,Interolog
CD4.6	R12E2.3	pas-6	rpn-8	2	CoExpression,Interolog
CD4.6	T20F5.2	pas-6	pbs-4	2	CoExpression,Interolog
CD4.6	Y110A7A.14	pas-6	pas-3	2	CoExpression,Interolog
CD4.6	ZK945.2	pas-6	pas-7	2	CoExpression,Interolog
D1014.3	T10H9.4	D1014.3	snb-1	2	CoExpression,Interolog
D1054.2	F23F1.8	pas-2	rpt-4	2	CoExpression,Interolog
D1054.2	F25H2.9	pas-2	pas-5	2	CoExpression,Interolog
D1054.2	F39H11.5	pas-2	pbs-7	2	CoExpression,Interolog
D1054.2	F56H1.4	pas-2	rpt-5	2	CoExpression,Interolog
D1054.2	K08D12.1	pas-2	pbs-1	2	CoExpression,Interolog
D1054.2	T20F5.2	pas-2	pbs-4	2	CoExpression,Interolog
D1054.2	Y38A8.2	pas-2	pbs-3	2	CoExpression,Interolog
D1081.8	T13H5.4	D1081.8	T13H5.4	2	CoExpression,Interolog
D1081.8	W03F9.10	D1081.8	W03F9.10	2	CoExpression,Interolog
D2045.2	F55A12.8	D2045.2	F55A12.8	2	CoExpression,Interolog
D2085.3	T02G5.9	D2085.3	krs-1	2	AGREE,CoExpression
D2096.8	F56F3.5	D2096.8	rps-1	2	CoExpression,Interolog
DY3.7	ZK154.7	sup-17	adm-4	2	CoExpression,Genetic
E02H1.1	F10G7.1	E02H1.1	tag-151	2	CoExpression,Interolog
E02H1.1	F23B12.7	E02H1.1	F23B12.7	2	AGREE,CoExpression
E02H1.1	F57B9.5	E02H1.1	byn-1	2	CoExpression,Interolog
E02H1.1	T20B12.2	E02H1.1	tbp-1	2	CoExpression,Interolog
E02H1.1	Y53C12B.2	E02H1.1	Y53C12B.2	2	CoExpression,Interolog
E04A4.8	F36A2.6	rpl-20	rps-15	2	AGREE,CoExpression
E04A4.8	F53A3.3	rpl-20	rps-22	2	AGREE,CoExpression
E04A4.8	JC8.3	rpl-20	rpl-12	2	AGREE,CoExpression
E04A4.8	K11H12.2	rpl-20	rpl-15	2	AGREE,CoExpression
E04A4.8	T05C12.7	rpl-20	cct-1	2	AGREE,CoExpression
E04A4.8	W01B11.3	rpl-20	W01B11.3	2	CoExpression,Interolog
E04A4.8	W09C5.6	rpl-20	rpl-31	2	CoExpression,Interolog
E04A4.8	Y106G6H.3	rpl-20	rpl-30	2	CoExpression,Interolog
F01F1.8	H19N07.1	cct-6	H19N07.1	2	AGREE,CoExpression
F01F1.8	K01C8.10	cct-6	cct-4	2	CoExpression,Interolog
F01F1.8	K12H4.3	cct-6	K12H4.3	2	AGREE,CoExpression
F01F1.8	T05C12.7	cct-6	cct-1	2	AGREE,CoExpression
F01F1.8	W09B6.1	cct-6	W09B6.1	2	AGREE,CoExpression
F09B12.1	T05C12.10	mlt-9	qua-1	2	AGREE,CoExpression
F09B12.1	W04G3.8	mlt-9	W04G3.8	2	AGREE,CoExpression
F09E8.3	ZC302.1	msh-5	mre-11	2	CoExpression,Interolog
F10B5.1	F25H2.10	rpl-10	rpa-0	2	CoExpression,Interolog
F10B5.1	F28C6.7	rpl-10	rpl-26	2	CoExpression,Interolog
F10B5.1	F52B5.6	rpl-10	rpl-25.2	2	CoExpression,Interolog
F10B5.1	F53A3.3	rpl-10	rps-22	2	AGREE,CoExpression
F10B5.1	JC8.3	rpl-10	rpl-12	2	CoExpression,Interolog
F10B5.1	M01F1.2	rpl-10	rpl-16	2	CoExpression,Interolog
F10B5.1	R13A5.8	rpl-10	R13A5.8	2	CoExpression,Interolog
F10B5.1	T22F3.4	rpl-10	rpl-11.1	2	CoExpression,Interolog
F10B5.1	Y37E3.8	rpl-10	Y37E3.8	2	CoExpression,Interolog
F10B5.1	Y45F10D.12	rpl-10	rpl-18	2	CoExpression,Interolog
F10B5.1	Y48B6A.2	rpl-10	rpl-43	2	AGREE,CoExpression
F10B5.1	Y71F9AL.13	rpl-10	rpl-1	2	CoExpression,Interolog
F10B5.1	ZK652.4	rpl-10	rpl-35	2	CoExpression,Interolog
F10B5.5	Y71F9B.7	pch-2	plk-2	2	CoExpression,Interolog
F10C2.4	W03D2.4	F10C2.4	pcn-1	2	CoExpression,Interolog
F10E7.7	F54E7.2	rpl-33	F54E7.2	2	AGREE,CoExpression
F10G7.1	F57B9.5	tag-151	byn-1	2	CoExpression,Interolog
F10G7.1	K01C8.9	tag-151	nst-1	2	CoExpression,Interolog
F10G7.1	Y53C12B.1	tag-151	Y53C12B.1	2	AGREE,CoExpression
F10G7.1	Y53C12B.2	tag-151	Y53C12B.2	2	CoExpression,Interolog
F10G7.3	F18A1.5	asf-1	F18A1.5	2	CoExpression,Interolog
F10G7.3	T20B12.2	asf-1	tbp-1	2	CoExpression,Interolog
F10G7.8	F23F12.6	rpn-5	rpt-3	2	CoExpression,Interolog
F10G7.8	F23F1.8	rpn-5	rpt-4	2	CoExpression,Interolog
F10G7.8	F29G9.5	rpn-5	rpt-2	2	CoExpression,Interolog
F10G7.8	F49C12.8	rpn-5	rpn-7	2	CoExpression,Interolog
F10G7.8	F56H1.4	rpn-5	rpt-5	2	CoExpression,Interolog
F10G7.8	F57B9.10	rpn-5	rpn-6	2	CoExpression,Interolog
F10G7.8	R12E2.3	rpn-5	rpn-8	2	CoExpression,Interolog
F10G8.3	T06G6.9	npp-17	vbp-1	2	AGREE,CoExpression
F13B10.2	F52B5.6	rpl-3	rpl-25.2	2	CoExpression,Interolog
F13B10.2	F56F3.5	rpl-3	rps-1	2	AGREE,CoExpression
F13B10.2	JC8.3	rpl-3	rpl-12	2	CoExpression,Interolog
F13B10.2	M01F1.2	rpl-3	rpl-16	2	CoExpression,Interolog
F13B10.2	Y45F10D.12	rpl-3	rpl-18	2	CoExpression,Interolog
F13B10.2	Y48G8AL.8	rpl-3	rpl-17	2	CoExpression,Interolog
F13H8.2	Y53C12B.1	F13H8.2	Y53C12B.1	2	CoExpression,Interolog
F14D12.4	F58A3.1	mec-2	ldb-1	2	CoExpression,Genetic
F17C11.9	F25H5.4	F17C11.9	eft-2	2	CoExpression,Interolog
F17C11.9	F31E3.5	F17C11.9	eft-3	2	CoExpression,Interolog
F17C11.9	F54H12.6	F17C11.9	F54H12.6	2	CoExpression,Interolog
F17C11.9	W08E3.3	F17C11.9	tag-210	2	CoExpression,Interolog
F18A1.5	F29G9.5	F18A1.5	rpt-2	2	CoExpression,Interolog
F18A1.5	H26D21.2	F18A1.5	msh-2	2	CoExpression,Interolog
F18A1.5	T20B12.8	F18A1.5	hmg-4	2	CoExpression,Interolog
F18A1.5	Y17G7B.5	F18A1.5	mcm-2	2	CoExpression,Interolog
F18A1.5	Y43C5A.6	F18A1.5	rad-51	2	CoExpression,Interolog
F18E2.3	F28B3.7	scc-3	him-1	2	CoExpression,Interolog
F20B6.2	F55H2.2	vha-12	vha-14	2	CoExpression,Interolog
F20B6.2	T01H3.1	vha-12	T01H3.1	2	CoExpression,Interolog
F20B6.2	T14F9.1	vha-12	vha-15	2	AGREE,CoExpression
F20D12.2	M106.1	F20D12.2	mix-1	2	AGREE,CoExpression
F20H11.3	H14A12.2	mdh-1	fum-1	2	CoExpression,Interolog
F20H11.3	T25B9.9	mdh-1	T25B9.9	2	CoExpression,Interolog
F22D6.3	T20H4.3	nrs-1	prs-1	2	CoExpression,Interolog
F23B12.5	T05H10.6	F23B12.5	T05H10.6	2	CoExpression,Interolog
F23B12.7	K09H9.6	F23B12.7	lpd-6	2	CoExpression,Interolog
F23F12.6	F29G9.5	rpt-3	rpt-2	2	CoExpression,Interolog
F23F12.6	F49C12.8	rpt-3	rpn-7	2	CoExpression,Interolog
F23F12.6	F56H1.4	rpt-3	rpt-5	2	CoExpression,Interolog
F23F12.6	K07D4.3	rpt-3	K07D4.3	2	CoExpression,Interolog
F23F12.6	R12E2.3	rpt-3	rpn-8	2	CoExpression,Interolog
F23F12.6	Y49E10.1	rpt-3	rpt-6	2	CoExpression,Interolog
F23F12.6	ZK20.5	rpt-3	rpn-12	2	CoExpression,Interolog
F23F1.8	F23F12.6	rpt-4	rpt-3	2	CoExpression,Interolog
F23F1.8	F29G9.5	rpt-4	rpt-2	2	CoExpression,Interolog
F23F1.8	F56H1.4	rpt-4	rpt-5	2	CoExpression,Interolog
F23F1.8	R12E2.3	rpt-4	rpn-8	2	CoExpression,Interolog
F23F1.8	T20F5.2	rpt-4	pbs-4	2	CoExpression,Interolog
F23F1.8	Y49E10.1	rpt-4	rpt-6	2	CoExpression,Interolog
F23F1.8	ZK20.5	rpt-4	rpn-12	2	CoExpression,Interolog
F23F1.8	ZK945.2	rpt-4	pas-7	2	CoExpression,Interolog
F25B3.6	M01E5.5	F25B3.6	top-1	2	AGREE,CoExpression
F25B4.1	R12C12.1	F25B4.1	R12C12.1	2	CoExpression,Interolog
F25H2.10	F52B5.6	rpa-0	rpl-25.2	2	CoExpression,Interolog
F25H2.10	F54C9.5	rpa-0	rpl-5	2	CoExpression,Interolog
F25H2.10	K01G5.5	rpa-0	K01G5.5	2	CoExpression,Interolog
F25H2.10	T22D1.3	rpa-0	T22D1.3	2	CoExpression,Interolog
F25H2.10	Y37E3.7	rpa-0	rpa-1	2	CoExpression,Interolog
F25H2.10	Y37E3.8	rpa-0	Y37E3.8	2	CoExpression,Interolog
F25H2.10	Y45F10D.12	rpa-0	rpl-18	2	CoExpression,Interolog
F25H2.10	ZK652.4	rpa-0	rpl-35	2	CoExpression,Interolog
F25H2.9	K01G5.4	pas-5	ran-1	2	AGREE,CoExpression
F25H2.9	K05C4.1	pas-5	pbs-5	2	CoExpression,Interolog
F25H2.9	K08D12.1	pas-5	pbs-1	2	CoExpression,Interolog
F25H2.9	T20F5.2	pas-5	pbs-4	2	CoExpression,Interolog
F25H2.9	Y110A7A.14	pas-5	pas-3	2	CoExpression,Interolog
F25H2.9	ZK945.2	pas-5	pas-7	2	CoExpression,Interolog
F25H5.3	Y48B6A.12	F25H5.3	Y48B6A.12	2	CoExpression,Interolog
F25H5.4	Y45F10D.12	eft-2	rpl-18	2	CoExpression,Interolog
F25H8.2	Y53C12B.1	F25H8.2	Y53C12B.1	2	AGREE,CoExpression
F26D10.3	Y106G6H.2	hsp-1	pab-1	2	CoExpression,Interolog
F26H9.6	Y57G11C.10	rab-5	gdi-1	2	CoExpression,Interolog
F27C1.6	ZK430.7	F27C1.6	ZK430.7	2	AGREE,CoExpression
F27C1.7	F58F12.1	F27C1.7	F58F12.1	2	CoExpression,Interolog
F27C1.7	H28O16.1	F27C1.7	H28O16.1	2	CoExpression,Interolog
F28B3.7	M106.1	him-1	mix-1	2	CoExpression,Interolog
F28C6.6	F32D1.9	suf-1	F32D1.9	2	CoExpression,Interolog
F28C6.6	K08E4.1	suf-1	spt-5	2	CoExpression,Interolog
F28C6.7	JC8.3	rpl-26	rpl-12	2	CoExpression,Interolog
F28C6.7	M01F1.2	rpl-26	rpl-16	2	CoExpression,Interolog
F28C6.7	R13A5.8	rpl-26	R13A5.8	2	CoExpression,Interolog
F28C6.7	T22F3.4	rpl-26	rpl-11.1	2	CoExpression,Interolog
F28C6.7	ZK652.4	rpl-26	rpl-35	2	CoExpression,Interolog
F28D1.1	K07C5.4	F28D1.1	K07C5.4	2	CoExpression,Interolog
F28D1.1	W01B11.3	F28D1.1	W01B11.3	2	CoExpression,Interolog
F28D1.1	Y46E12BL.2	F28D1.1	Y46E12BL.2	2	CoExpression,Interolog
F28D1.1	Y53C12B.1	F28D1.1	Y53C12B.1	2	CoExpression,Interolog
F28D1.7	F36A2.6	rps-23	rps-15	2	CoExpression,Interolog
F28D1.7	F42C5.8	rps-23	rps-8	2	AGREE,CoExpression
F28D1.7	F54E7.2	rps-23	F54E7.2	2	AGREE,CoExpression
F28D1.7	F56F3.5	rps-23	rps-1	2	AGREE,CoExpression
F28D1.7	R13A5.8	rps-23	R13A5.8	2	AGREE,CoExpression
F28D1.7	T05E11.1	rps-23	rps-5	2	CoExpression,Interolog
F28D1.7	Y24D9A.4	rps-23	rpl-7A	2	AGREE,CoExpression
F28D1.7	Y57G11C.16	rps-23	rps-18	2	AGREE,CoExpression
F29G9.5	F56H1.4	rpt-2	rpt-5	2	CoExpression,Interolog
F29G9.5	F57B9.10	rpt-2	rpn-6	2	CoExpression,Interolog
F29G9.5	K07D4.3	rpt-2	K07D4.3	2	CoExpression,Interolog
F29G9.5	R12E2.3	rpt-2	rpn-8	2	CoExpression,Interolog
F29G9.5	Y49E10.1	rpt-2	rpt-6	2	CoExpression,Interolog
F29G9.5	ZK20.5	rpt-2	rpn-12	2	CoExpression,Interolog
F30B5.1	F36A4.10	dpy-13	col-34	2	AGREE,CoExpression
F30B5.1	F55C10.2	dpy-13	col-154	2	AGREE,CoExpression
F30B5.1	F55C10.3	dpy-13	col-155	2	AGREE,CoExpression
F30F8.3	F39H2.4	F30F8.3	syp-3	2	CoExpression,Interolog
F31E3.3	F44B9.8	rfc-4	F44B9.8	2	CoExpression,Interolog
F31E3.5	Y106G6H.2	eft-3	pab-1	2	CoExpression,Interolog
F31E3.5	Y71F9AL.13	eft-3	rpl-1	2	CoExpression,Interolog
F32A5.7	ZK593.7	lsm-4	lsm-7	2	CoExpression,Interolog
F32D1.10	R10E4.4	mcm-7	mcm-5	2	CoExpression,Interolog
F32D1.10	Y17G7B.5	mcm-7	mcm-2	2	CoExpression,Interolog
F32E10.4	F58B3.5	ima-3	mrs-1	2	CoExpression,Interolog
F32E10.4	R151.2	ima-3	R151.2	2	CoExpression,Interolog
F32E10.4	Y56A3A.17	ima-3	npp-16	2	CoExpression,Interolog
F36A2.6	F37C12.9	rps-15	rps-14	2	CoExpression,Interolog
F36A2.6	F40F11.1	rps-15	rps-11	2	CoExpression,Interolog
F36A2.6	F40F8.10	rps-15	rps-9	2	AGREE,CoExpression
F36A2.6	F53A3.3	rps-15	rps-22	2	CoExpression,Interolog
F36A2.6	T05E11.1	rps-15	rps-5	2	CoExpression,Interolog
F37A4.8	F53F10.5	isw-1	npp-11	2	AGREE,CoExpression
F37C12.11	F37C12.4	rps-21	rpl-36	2	AGREE,CoExpression
F37C12.4	F37C12.9	rpl-36	rps-14	2	AGREE,CoExpression
F37C12.9	F53A3.3	rps-14	rps-22	2	AGREE,CoExpression
F37C12.9	T05E11.1	rps-14	rps-5	2	CoExpression,Interolog
F37E3.1	F56F3.5	F37E3.1	rps-1	2	AGREE,CoExpression
F37E3.1	F59A2.1	F37E3.1	npp-9	2	AGREE,CoExpression
F37E3.1	R05D3.4	F37E3.1	rfp-1	2	CoExpression,Interolog
F37E3.1	W08D2.7	F37E3.1	W08D2.7	2	AGREE,CoExpression
F38E11.5	F43D9.3	F38E11.5	F43D9.3	2	AGREE,CoExpression
F38E11.5	Y71F9AL.17	F38E11.5	Y71F9AL.17	2	CoExpression,Interolog
F38H4.9	W08G11.4	let-92	W08G11.4	2	CoExpression,Interolog
F39B2.6	F40F8.10	rps-26	rps-9	2	AGREE,CoExpression
F39H11.5	K01G5.4	pbs-7	ran-1	2	AGREE,CoExpression
F40F11.1	T05E11.1	rps-11	rps-5	2	CoExpression,Interolog
F40F11.1	Y24D9A.4	rps-11	rpl-7A	2	AGREE,CoExpression
F40F11.1	Y45F10D.12	rps-11	rpl-18	2	AGREE,CoExpression
F40F8.9	ZK593.7	lsm-1	lsm-7	2	CoExpression,Interolog
F40G9.3	K05C4.1	ubc-20	pbs-5	2	CoExpression,Interolog
F42A8.2	H28O16.1	tag-55	H28O16.1	2	AGREE,CoExpression
F42C5.8	F54E7.2	rps-8	F54E7.2	2	AGREE,CoExpression
F42C5.8	R13A5.8	rps-8	R13A5.8	2	AGREE,CoExpression
F43G6.1	ZC302.1	dna-2	mre-11	2	CoExpression,Genetic
F44B9.8	W03D2.4	F44B9.8	pcn-1	2	CoExpression,Interolog
F44F4.2	H02I12.8	F44F4.2	cyp-31A2	2	AGREE,CoExpression
F44G4.1	K09H9.6	F44G4.1	lpd-6	2	CoExpression,Interolog
F44G4.1	R13A5.12	F44G4.1	lpd-7	2	CoExpression,Interolog
F44G4.1	ZK945.3	F44G4.1	ZK945.3	2	CoExpression,Interolog
F45G2.4	T14G10.5	F45G2.4	T14G10.5	2	CoExpression,Interolog
F46C8.6	T14B4.6	dpy-7	dpy-2	2	CoExpression,Genetic
F46F11.1	T20B12.8	F46F11.1	hmg-4	2	CoExpression,Interolog
F46F11.5	ZK970.4	vha-10	vha-9	2	CoExpression,Interolog
F47G9.1	W02D7.7	F47G9.1	sel-9	2	CoExpression,Interolog
F49C12.8	ZK20.5	rpn-7	rpn-12	2	CoExpression,Interolog
F52B5.6	F53G12.10	rpl-25.2	rpl-7	2	CoExpression,Interolog
F52B5.6	JC8.3	rpl-25.2	rpl-12	2	CoExpression,Interolog
F52B5.6	M01F1.2	rpl-25.2	rpl-16	2	CoExpression,Interolog
F52B5.6	R13A5.8	rpl-25.2	R13A5.8	2	CoExpression,Interolog
F52D10.3	T01C8.1	ftt-2	aak-2	2	CoExpression,Interolog
F52E1.1	ZC404.8	pos-1	spn-4	2	CoExpression,Genetic
F53A3.3	F54C9.5	rps-22	rpl-5	2	AGREE,CoExpression
F53A3.3	T05E11.1	rps-22	rps-5	2	CoExpression,Interolog
F53A3.3	Y48B6A.2	rps-22	rpl-43	2	AGREE,CoExpression
F53F4.11	T19A6.2	F53F4.11	ngp-1	2	AGREE,CoExpression
F53F4.11	Y47G6A.20	F53F4.11	rnp-6	2	AGREE,CoExpression
F53F4.11	ZK430.7	F53F4.11	ZK430.7	2	AGREE,CoExpression
F53G12.10	F54C9.5	rpl-7	rpl-5	2	CoExpression,Interolog
F53G12.10	K01G5.5	rpl-7	K01G5.5	2	CoExpression,Interolog
F53G12.10	R13A5.12	rpl-7	lpd-7	2	CoExpression,Interolog
F53G12.10	T19A6.2	rpl-7	ngp-1	2	CoExpression,Interolog
F53G12.10	Y45F10D.12	rpl-7	rpl-18	2	CoExpression,Interolog
F54C9.5	M01F1.2	rpl-5	rpl-16	2	CoExpression,Interolog
F54C9.5	T22F3.4	rpl-5	rpl-11.1	2	CoExpression,Interolog
F54C9.5	Y45F10D.12	rpl-5	rpl-18	2	CoExpression,Interolog
F54E7.2	R13A5.8	F54E7.2	R13A5.8	2	AGREE,CoExpression
F54E7.2	Y57G11C.16	F54E7.2	rps-18	2	AGREE,CoExpression
F55A11.2	H19N07.1	syn-3	H19N07.1	2	AGREE,CoExpression
F55A11.2	T17E9.2	syn-3	T17E9.2	2	AGREE,CoExpression
F55A3.3	K12D12.1	F55A3.3	K12D12.1	2	CoExpression,Interolog
F55A3.3	T20B12.8	F55A3.3	hmg-4	2	CoExpression,Interolog
F55C10.2	F55C10.3	col-154	col-155	2	AGREE,CoExpression
F55C10.2	W05B2.1	col-154	col-94	2	AGREE,CoExpression
F55C10.2	W05B2.5	col-154	col-93	2	AGREE,CoExpression
F55C10.2	W05B2.6	col-154	col-92	2	AGREE,CoExpression
F55C10.3	T11F9.9	col-155	col-157	2	AGREE,CoExpression
F55C10.3	W05B2.1	col-155	col-94	2	AGREE,CoExpression
F55C10.3	W05B2.5	col-155	col-93	2	AGREE,CoExpression
F55C10.3	W05B2.6	col-155	col-92	2	AGREE,CoExpression
F55C10.3	Y41E3.2	col-155	dpy-4	2	AGREE,CoExpression
F55F10.1	R05H10.2	F55F10.1	R05H10.2	2	AGREE,CoExpression
F55F10.1	Y66H1A.4	F55F10.1	Y66H1A.4	2	AGREE,CoExpression
F55F8.2	ZK686.2	F55F8.2	ZK686.2	2	CoExpression,Interolog
F55H2.2	T01H3.1	vha-14	T01H3.1	2	CoExpression,Interolog
F55H2.2	T14F9.1	vha-14	vha-15	2	CoExpression,Interolog
F56D1.4	T19B4.7	clr-1	unc-40	2	CoExpression,Genetic
F56D2.6	W01B11.3	F56D2.6	W01B11.3	2	CoExpression,Interolog
F56D2.6	W08D2.7	F56D2.6	W08D2.7	2	CoExpression,Interolog
F56D2.6	ZK328.2	F56D2.6	eft-1	2	CoExpression,Interolog
F56F3.5	K07E3.4	rps-1	K07E3.4	2	CoExpression,Interolog
F56F3.5	T23F6.4	rps-1	rbd-1	2	CoExpression,Interolog
F56F3.5	Y24D9A.4	rps-1	rpl-7A	2	AGREE,CoExpression
F56F3.5	Y45F10D.12	rps-1	rpl-18	2	CoExpression,Interolog
F56H1.4	F57B9.10	rpt-5	rpn-6	2	CoExpression,Interolog
F56H1.4	K07D4.3	rpt-5	K07D4.3	2	CoExpression,Interolog
F56H1.4	R12E2.3	rpt-5	rpn-8	2	CoExpression,Interolog
F56H1.4	T20F5.2	rpt-5	pbs-4	2	CoExpression,Interolog
F56H1.4	T22D1.9	rpt-5	rpn-1	2	CoExpression,Interolog
F56H1.4	Y49E10.1	rpt-5	rpt-6	2	CoExpression,Interolog
F57B9.10	T06D8.8	rpn-6	rpn-9	2	CoExpression,Interolog
F57B9.10	Y49E10.1	rpn-6	rpt-6	2	CoExpression,Interolog
F57B9.2	T20G5.1	ntl-1	chc-1	2	AGREE,CoExpression
F57B9.2	W04A8.7	ntl-1	taf-1	2	CoExpression,Interolog
F57B9.2	ZC518.3	ntl-1	ccr-4	2	CoExpression,Interolog
F57B9.5	K01C8.9	byn-1	nst-1	2	AGREE,CoExpression
F57B9.5	R13A5.12	byn-1	lpd-7	2	AGREE,CoExpression
F57B9.5	Y53C12B.2	byn-1	Y53C12B.2	2	CoExpression,Interolog
F57B9.6	Y106G6E.6	inf-1	Y106G6E.6	2	CoExpression,Interolog
F58A4.4	W02D9.1	pri-1	pri-2	2	CoExpression,Interolog
F58A4.9	H43I07.2	F58A4.9	H43I07.2	2	CoExpression,Interolog
F58E10.3	Y39E4B.1	F58E10.3	tag-351	2	CoExpression,Interolog
F58F12.1	H28O16.1	F58F12.1	H28O16.1	2	CoExpression,Interolog
F59F4.1	Y57A10C.6	F59F4.1	Y57A10C.6	2	CoExpression,Interolog
H12C20.2	H26D21.2	pms-2	msh-2	2	CoExpression,Interolog
H19N07.1	T05H4.6	H19N07.1	T05H4.6a	2	CoExpression,Interolog
H19N07.1	T20H4.3	H19N07.1	prs-1	2	AGREE,CoExpression
H26D21.2	W03D2.4	msh-2	pcn-1	2	CoExpression,Interolog
JC8.3	K11H12.2	rpl-12	rpl-15	2	AGREE,CoExpression
JC8.3	Y37E3.8	rpl-12	Y37E3.8	2	CoExpression,Interolog
JC8.3	Y41D4B.5	rpl-12	rps-28	2	AGREE,CoExpression
K01C8.10	T10B5.5	cct-4	T10B5.5	2	CoExpression,Interolog
K01C8.9	R07E5.10	nst-1	R07E5.10	2	AGREE,CoExpression
K01C8.9	R13A5.12	nst-1	lpd-7	2	CoExpression,Interolog
K01C8.9	T19A6.2	nst-1	ngp-1	2	CoExpression,Interolog
K01C8.9	T23F6.4	nst-1	rbd-1	2	AGREE,CoExpression
K01C8.9	ZK945.3	nst-1	ZK945.3	2	CoExpression,Interolog
K01G5.4	T08B2.9	ran-1	frs-1	2	CoExpression,Interolog
K01G5.4	Y113G7A.3	ran-1	sec-23	2	AGREE,CoExpression
K01G5.5	K07C5.4	K01G5.5	K07C5.4	2	CoExpression,Interolog
K01G5.5	T01C3.7	K01G5.5	fib-1	2	CoExpression,Interolog
K01G5.5	T22D1.3	K01G5.5	T22D1.3	2	CoExpression,Interolog
K01G5.5	W01B11.3	K01G5.5	W01B11.3	2	CoExpression,Interolog
K01G5.5	Y106G6H.3	K01G5.5	rpl-30	2	CoExpression,Interolog
K02F2.2	T09A5.11	K02F2.2	T09A5.11	2	AGREE,CoExpression
K04D7.1	K07C5.4	K04D7.1	K07C5.4	2	CoExpression,Interolog
K04D7.1	R06C7.5	K04D7.1	R06C7.5	2	AGREE,CoExpression
K04D7.1	Y45F10D.12	K04D7.1	rpl-18	2	CoExpression,Interolog
K04D7.1	Y54E2A.11	K04D7.1	eif-3.B	2	CoExpression,Interolog
K05C4.1	M7.1	pbs-5	let-70	2	CoExpression,Interolog
K05C4.1	Y38A8.2	pbs-5	pbs-3	2	CoExpression,Interolog
K05C4.1	Y49E10.1	pbs-5	rpt-6	2	CoExpression,Interolog
K05C4.1	ZK945.2	pbs-5	pas-7	2	CoExpression,Interolog
K07A1.12	R06C7.8	lin-53	bub-1	2	AGREE,CoExpression
K07A1.1	T05G5.10	K07A1.1	iff-1	2	CoExpression,Interolog
K07C5.4	K11H12.2	K07C5.4	rpl-15	2	AGREE,CoExpression
K07C5.4	K12H4.3	K07C5.4	K12H4.3	2	AGREE,CoExpression
K07C5.4	M28.5	K07C5.4	M28.5	2	CoExpression,Interolog
K07C5.4	R13A5.12	K07C5.4	lpd-7	2	AGREE,CoExpression
K07C5.4	T01C3.7	K07C5.4	fib-1	2	CoExpression,Interolog
K07C5.4	T05C12.7	K07C5.4	cct-1	2	AGREE,CoExpression
K07C5.4	T22D1.3	K07C5.4	T22D1.3	2	CoExpression,Interolog
K07C5.4	W01B11.3	K07C5.4	W01B11.3	2	CoExpression,Interolog
K07C5.4	W07E6.1	K07C5.4	W07E6.1	2	CoExpression,Interolog
K07D4.3	R12E2.3	K07D4.3	rpn-8	2	CoExpression,Interolog
K07D4.3	Y49E10.1	K07D4.3	rpt-6	2	CoExpression,Interolog
K07D4.3	ZK20.5	K07D4.3	rpn-12	2	CoExpression,Interolog
K08E3.6	R06C7.8	cyk-4	bub-1	2	AGREE,CoExpression
K08E4.1	W08D2.7	spt-5	W08D2.7	2	CoExpression,Interolog
K09H9.6	R13A5.12	lpd-6	lpd-7	2	CoExpression,Interolog
K09H9.6	T01C3.7	lpd-6	fib-1	2	CoExpression,Interolog
K11H12.2	T08B2.10	rpl-15	rps-17	2	AGREE,CoExpression
K11H12.2	Y48B6A.2	rpl-15	rpl-43	2	CoExpression,Interolog
K12H4.3	T20H4.3	K12H4.3	prs-1	2	AGREE,CoExpression
K12H4.3	ZK945.3	K12H4.3	ZK945.3	2	CoExpression,Interolog
LLC1.3	T05H10.6	LLC1.3	T05H10.6	2	CoExpression,Interolog
M01F1.2	Y37E3.8	rpl-16	Y37E3.8	2	CoExpression,Interolog
M01F1.2	Y45F10D.12	rpl-16	rpl-18	2	CoExpression,Interolog
M01F1.2	ZK652.4	rpl-16	rpl-35	2	CoExpression,Interolog
M28.5	T01C3.7	M28.5	fib-1	2	CoExpression,Interolog
M28.5	W01B11.3	M28.5	W01B11.3	2	CoExpression,Interolog
R01H10.1	W02D9.1	div-1	pri-2	2	CoExpression,Interolog
R02D3.3	W07E6.4	R02D3.3	prp-21	2	AGREE,CoExpression
R02D3.3	Y49F6B.2	R02D3.3	Y49F6B.2	2	AGREE,CoExpression
R02D3.3	ZK550.4	R02D3.3	ZK550.4	2	AGREE,CoExpression
R05F9.10	T05E11.3	sgt-1	T05E11.3	2	CoExpression,Interolog
R05H10.2	T21B10.7	R05H10.2	T21B10.7	2	AGREE,CoExpression
R05H10.2	W07E6.1	R05H10.2	W07E6.1	2	AGREE,CoExpression
R05H10.2	Y49F6B.2	R05H10.2	Y49F6B.2	2	AGREE,CoExpression
R06C7.8	T19E10.1	bub-1	T19E10.1	2	AGREE,CoExpression
R07E5.3	ZK1128.5	R07E5.3	ZK1128.5	2	CoExpression,Interolog
R09B5.5	T01D1.6	pqn-54	abu-11	2	CoExpression,Interolog
R10E11.2	T01H3.1	vha-2	T01H3.1	2	CoExpression,Interolog
R10E4.4	Y17G7B.5	mcm-5	mcm-2	2	CoExpression,Interolog
R10E4.4	ZK632.1	mcm-5	mcm-6	2	CoExpression,Interolog
R11A8.6	T10F2.1	irs-1	grs-1	2	CoExpression,Interolog
R11G1.4	ZC518.3	sax-1	ccr-4	2	CoExpression,Interolog
R12E2.3	T20F5.2	rpn-8	pbs-4	2	CoExpression,Interolog
R12E2.3	Y49E10.1	rpn-8	rpt-6	2	CoExpression,Interolog
R12E2.3	ZK20.5	rpn-8	rpn-12	2	CoExpression,Interolog
R12E2.3	ZK287.5	rpn-8	rbx-1	2	CoExpression,Interolog
R13A5.12	T07A9.9	lpd-7	T07A9.9	2	CoExpression,Interolog
R13A5.12	T19A6.2	lpd-7	ngp-1	2	CoExpression,Interolog
R13A5.12	W09C5.1	lpd-7	W09C5.1	2	CoExpression,Interolog
R13A5.12	Y106G6H.3	lpd-7	rpl-30	2	CoExpression,Interolog
R13A5.12	Y94H6A.5	lpd-7	Y94H6A.5	2	CoExpression,Interolog
R13A5.8	T24B8.1	R13A5.8	rpl-32	2	CoExpression,Interolog
R13A5.8	Y37E3.8	R13A5.8	Y37E3.8	2	CoExpression,Interolog
R13A5.8	Y57G11C.16	R13A5.8	rps-18	2	AGREE,CoExpression
R13A5.8	ZK652.4	R13A5.8	rpl-35	2	CoExpression,Interolog
R13F6.1	R53.6	kbp-1	R53.6	2	AGREE,CoExpression
R160.1	T20B5.1	dpy-23	apa-2	2	CoExpression,Interolog
R31.1	Y106G6E.6	sma-1	Y106G6E.6	2	AGREE,CoExpression
R53.6	ZC168.3	R53.6	ZC168.3	2	AGREE,CoExpression
R74.1	T11G6.1	lrs-1	hrs-1	2	AGREE,CoExpression
R74.1	Y54E2A.11	lrs-1	eif-3.B	2	AGREE,CoExpression
T01C3.7	W01B11.3	fib-1	W01B11.3	2	CoExpression,Interolog
T01H3.1	ZK970.4	T01H3.1	vha-9	2	CoExpression,Interolog
T02G5.9	T08B2.9	krs-1	frs-1	2	AGREE,CoExpression
T04H1.4	ZC302.1	rad-50	mre-11	2	CoExpression,Interolog
T05C12.7	T21B10.7	cct-1	T21B10.7	2	CoExpression,Interolog
T05E11.1	Y57G11C.16	rps-5	rps-18	2	CoExpression,Interolog
T05E11.5	T22D1.4	imp-2	T22D1.4	2	AGREE,CoExpression
T05G5.3	T06E6.2	cdk-1	cyb-3	2	CoExpression,Interolog
T05G5.3	Y71G12B.1	cdk-1	Y71G12B.1	2	CoExpression,Interolog
T05G5.3	ZK507.6	cdk-1	ZK507.6	2	CoExpression,Interolog
T05H4.6	ZC434.2	T05H4.6a	rps-7	2	CoExpression,Interolog
T07A9.9	T19A6.2	T07A9.9	ngp-1	2	CoExpression,Interolog
T07A9.9	W09C5.1	T07A9.9	W09C5.1	2	CoExpression,Interolog
T07A9.9	ZK945.3	T07A9.9	ZK945.3	2	CoExpression,Interolog
T08B2.10	T27F7.3	rps-17	T27F7.3	2	AGREE,CoExpression
T10B5.5	T21B10.7	T10B5.5	T21B10.7	2	CoExpression,Interolog
T10F2.4	W07E6.4	T10F2.4	prp-21	2	AGREE,CoExpression
T10G3.6	ZK593.7	gut-2	lsm-7	2	CoExpression,Interolog
T11F8.3	T23G11.3	rme-2	gld-1	2	CoExpression,Genetic
T11F9.9	W05B2.1	col-157	col-94	2	AGREE,CoExpression
T11G6.8	ZK632.7	T11G6.8	ZK632.7	2	CoExpression,Interolog
T12A2.2	Y57G11C.15	T12A2.2	Y57G11C.15	2	CoExpression,Interolog
T14G10.5	T17E9.2	T14G10.5	T17E9.2	2	AGREE,CoExpression
T14G10.5	Y77E11A.13	T14G10.5	npp-20	2	AGREE,CoExpression
T19A6.2	W09C5.1	ngp-1	W09C5.1	2	CoExpression,Interolog
T19A6.2	Y75B8A.7	ngp-1	Y75B8A.7	2	AGREE,CoExpression
T19A6.2	ZK430.7	ngp-1	ZK430.7	2	AGREE,CoExpression
T20B12.2	W03F9.5	tbp-1	ttb-1	2	CoExpression,Interolog
T20F5.2	Y38A8.2	pbs-4	pbs-3	2	CoExpression,Interolog
T20F5.2	ZK945.2	pbs-4	pas-7	2	CoExpression,Interolog
T20G5.1	Y25C1A.5	chc-1	Y25C1A.5	2	AGREE,CoExpression
T21B10.7	ZK430.7	T21B10.7	ZK430.7	2	CoExpression,Interolog
T22F3.4	ZK652.4	rpl-11.1	rpl-35	2	CoExpression,Interolog
T23G5.1	T26G10.1	rnr-1	T26G10.1	2	CoExpression,Interolog
T23G7.1	ZK637.11	dpl-1	cdc-25.3	2	CoExpression,Interolog
T23H2.3	Y43C5A.6	T23H2.3	rad-51	2	CoExpression,Interolog
T24B8.1	Y37E3.8	rpl-32	Y37E3.8	2	CoExpression,Interolog
T24H7.1	Y37E3.9	phb-2	phb-1	2	CoExpression,Interolog
T27A3.2	Y106G6H.7	T27A3.2	sec-8	2	AGREE,CoExpression
T27C4.4	ZK1128.5	egr-1	ZK1128.5	2	AGREE,CoExpression
T28D9.10	Y116A8C.42	snr-3	snr-1	2	CoExpression,Interolog
W01B11.3	Y53C12B.1	W01B11.3	Y53C12B.1	2	CoExpression,Interolog
W01B11.3	ZC434.2	W01B11.3	rps-7	2	CoExpression,Interolog
W01B11.3	ZK430.7	W01B11.3	ZK430.7	2	CoExpression,Interolog
W02D7.7	ZK180.4	sel-9	ZK180.4	2	CoExpression,Interolog
W02D9.1	Y47D3A.29	pri-2	Y47D3A.29	2	CoExpression,Interolog
W03D2.4	Y47G6A.8	pcn-1	crn-1	2	CoExpression,Interolog
W03D2.4	Y56A3A.29	pcn-1	ung-1	2	CoExpression,Interolog
W04A8.7	Y37E11B.4	taf-1	taf-2	2	CoExpression,Interolog
W05B2.1	W05B2.5	col-94	col-93	2	AGREE,CoExpression
W05B2.1	W05B2.6	col-94	col-92	2	AGREE,CoExpression
W05B2.5	W05B2.6	col-93	col-92	2	AGREE,CoExpression
W06D4.6	Y43C5A.6	rad-54	rad-51	2	CoExpression,Interolog
W08D2.7	Y94H6A.5	W08D2.7	Y94H6A.5	2	CoExpression,Interolog
Y110A7A.14	ZK945.2	pas-3	pas-7	2	CoExpression,Interolog
Y113G7A.3	ZC518.2	sec-23	sec-24.2	2	CoExpression,Interolog
Y11D7A.12	Y11D7A.13	Y11D7A.12	Y11D7A.13	2	CoExpression,Interolog
Y17G7B.3	Y48E1C.2	Y17G7B.3	Y48E1C.2	2	CoExpression,Interolog
Y17G7B.5	ZK632.1	mcm-2	mcm-6	2	CoExpression,Interolog
Y22D7AL.10	Y22D7AL.5	Y22D7AL.10	hsp-60	2	CoExpression,Interolog
Y24D9A.4	Y45F10D.12	rpl-7A	rpl-18	2	AGREE,CoExpression
Y24D9A.4	ZK512.2	rpl-7A	ZK512.2	2	CoExpression,Interolog
Y37D8A.10	ZK287.5	Y37D8A.10	rbx-1	2	AGREE,CoExpression
Y37E3.8	Y71F9AL.13	Y37E3.8	rpl-1	2	CoExpression,Interolog
Y37E3.8	ZK652.4	Y37E3.8	rpl-35	2	CoExpression,Interolog
Y38A8.2	ZK945.2	pbs-3	pas-7	2	CoExpression,Interolog
Y43E12A.1	Y45F10A.2	cyb-2.1	puf-3	2	CoExpression,Interolog
Y45F10D.12	Y54E2A.11	rpl-18	eif-3.B	2	CoExpression,Interolog
Y50D7A.2	Y73F8A.24	Y50D7A.2	Y73F8A.24	2	CoExpression,Interolog
Y52B11A.9	ZK550.4	Y52B11A.9	ZK550.4	2	AGREE,CoExpression
Y54E10A.10	Y94H6A.5	Y54E10A.10	Y94H6A.5	2	CoExpression,Interolog
Y54E2A.11	ZC434.2	eif-3.B	rps-7	2	CoExpression,Interolog
Y6D11A.2	Y71F9AL.16	tag-286	arx-1	2	CoExpression,Interolog
Y75B8A.7	ZK430.7	Y75B8A.7	ZK430.7	2	AGREE,CoExpression
Y94H6A.5	ZK512.2	Y94H6A.5	ZK512.2	2	CoExpression,Interolog
ZK1128.5	ZK637.7	ZK1128.5	lin-9	2	AGREE,CoExpression
AC7.2	ZK792.6	soc-2	let-60	2	Genetic,Interolog
B0250.1	F13B10.2	rpl-2	rpl-3	2	AGREE,Interolog
B0285.1	F40F8.10	B0285.1	rps-9	2	AGREE,Interolog
B0286.4	F57B9.2	ntl-2	ntl-1	2	AGREE,Interolog
B0334.8	ZK792.6	age-1	let-60	2	Genetic,Interolog
B0336.10	F13B10.2	rpl-23	rpl-3	2	AGREE,Interolog
B0336.6	F28D1.10	B0336.6	gex-3	2	AGREE,Interolog
B0350.2	R12B2.1	unc-44	sma-4	2	AGREE,Interolog
B0361.10	D1014.3	B0361.10	D1014.3	2	AGREE,Interolog
B0361.10	F55A11.2	B0361.10	syn-3	2	AGREE,Interolog
B0393.1	C27D11.1	rps-0	C27D11.1	2	AGREE,Interolog
B0393.1	Y48G1A.5	rps-0	imb-5	2	AGREE,Interolog
B0464.5	W07B3.2	spk-1	gei-4	2	AGREE,Interolog
B0464.5	Y92C3B.2	spk-1	uaf-1	2	AGREE,Interolog
B0478.1	ZK1098.10	jnk-1	unc-16	2	Genetic,Interolog
B0523.3	ZK381.4	pgl-2	pgl-1	2	Genetic,Interolog
C02F4.2	F54E7.7	tax-6	rcn-1	2	Genetic,Interolog
C02F4.2	F55C10.1	tax-6	cnb-1	2	Genetic,Interolog
C02F5.9	C47B2.4	pbs-6	pbs-2	2	AGREE,Interolog
C02F5.9	R06C1.3	pbs-6	wve-1	2	AGREE,Interolog
C03G5.1	F42A8.2	C03G5.1	tag-55	2	AGREE,Interolog
C04F6.4	C38C3.5	unc-78	unc-60	2	Genetic,Interolog
C07E3.2	F54C9.5	C07E3.2	rpl-5	2	AGREE,Interolog
C07E3.2	W07E6.1	C07E3.2	W07E6.1	2	AGREE,Interolog
C07H6.5	F57B9.2	cgh-1	ntl-1	2	AGREE,Interolog
C08H9.2	K04D7.1	C08H9.2	K04D7.1	2	AGREE,Interolog
C09D8.1	F59F5.6	ptp-3	syd-2	2	Genetic,Interolog
C09G4.5	F54C1.3	mes-6	mes-3	2	Genetic,Interolog
C09G4.5	R06A4.7	mes-6	mes-2	2	Genetic,Interolog
C10H11.8	T21B10.2	C10H11.8	T21B10.2	2	AGREE,Interolog
C12D8.10	H42K12.1	akt-1	pdk-1	2	Genetic,Interolog
C14F5.5	F45E10.1	sem-5	unc-53	2	Genetic,Interolog
C14F5.5	F58A3.2	sem-5	egl-15	2	Genetic,Interolog
C14F5.5	F59G1.5	sem-5	ptp-2	2	Genetic,Interolog
C14F5.5	M02A10.3	sem-5	sli-1	2	Genetic,Interolog
C14F5.5	T28F12.3	sem-5	sos-1	2	Genetic,Interolog
C15H9.6	C41C4.4	hsp-3	ire-1	2	Genetic,Interolog
C23G10.3	K01G5.4	rps-3	ran-1	2	AGREE,Interolog
C23G10.4	C30C11.2	rpn-2	rpn-3	2	AGREE,Interolog
C23G10.4	C42C1.5	rpn-2	tag-335	2	AGREE,Interolog
C23G10.4	C52E4.4	rpn-2	rpt-1	2	AGREE,Interolog
C26C6.2	F28C1.2	goa-1	egl-10	2	Genetic,Interolog
C26C6.2	Y69A2AR.2	goa-1	ric-8	2	Genetic,Interolog
C26D10.2	CD4.6	hel-1	pas-6	2	AGREE,Interolog
C27A2.6	F43D2.1	dsh-2	F43D2.1	2	AGREE,Interolog
C27D11.1	F42C5.8	C27D11.1	rps-8	2	AGREE,Interolog
C29F9.7	C47E8.7	pat-4	unc-112	2	AGREE,Interolog
C29F9.7	F14D12.2	pat-4	unc-97	2	AGREE,Interolog
C29F9.7	T21D12.4	pat-4	pat-6	2	AGREE,Interolog
C30C11.2	C52E4.4	rpn-3	rpt-1	2	AGREE,Interolog
C30C11.2	F49C12.8	rpn-3	rpn-7	2	AGREE,Interolog
C30C11.2	T01C3.7	rpn-3	fib-1	2	AGREE,Interolog
C32D5.2	F29C4.1	sma-6	daf-1	2	Genetic,Interolog
C32E8.2	C42C1.5	rpl-13	tag-335	2	AGREE,Interolog
C32F10.2	Y102A5C.18	lin-35	efl-1	2	Genetic,Interolog
C35D10.9	C48D1.2	ced-4	ced-3	2	Genetic,Interolog
C35D10.9	T07C4.8	ced-4	ced-9	2	Genetic,Interolog
C36B1.4	CD4.6	pas-4	pas-6	2	AGREE,Interolog
C36B1.4	F25H2.9	pas-4	pas-5	2	AGREE,Interolog
C36B1.5	K07C5.4	C36B1.5	K07C5.4	2	AGREE,Interolog
C37A5.9	T05C12.6	pry-1	mig-5	2	Genetic,Interolog
C42C1.5	C52E4.4	tag-335	rpt-1	2	AGREE,Interolog
C42C1.5	F09E5.2	tag-335	F09E5.2	2	AGREE,Interolog
C42C1.5	F38E11.5	tag-335	F38E11.5	2	AGREE,Interolog
C42C1.5	W09B6.1	tag-335	W09B6.1	2	AGREE,Interolog
C42D8.8	F01G4.2	apl-1	ard-1	2	AGREE,Interolog
C44H4.5	F52F12.3	tap-1	mom-4	2	Genetic,Interolog
C47E8.5	Y92C3B.2	daf-21	uaf-1	2	AGREE,Interolog
C48B6.2	Y75B8A.7	C48B6.2	Y75B8A.7	2	AGREE,Interolog
C48D1.2	M79.1	ced-3	abl-1	2	Genetic,Interolog
C48D1.2	T07C4.8	ced-3	ced-9	2	Genetic,Interolog
C52E4.3	ZK652.1	snr-4	snr-5	2	AGREE,Interolog
C52E4.4	F49C12.8	rpt-1	rpn-7	2	AGREE,Interolog
C53A5.3	T01G9.6	hda-1	kin-10	2	AGREE,Interolog
C53H9.2	F54C9.5	C53H9.2	rpl-5	2	AGREE,Interolog
C56C10.3	Y34D9A.10	tag-309	Y34D9A.10	2	AGREE,Interolog
C56G2.6	R12B2.5	let-767	mdt-15	2	AGREE,Interolog
CD4.6	F38H4.9	pas-6	let-92	2	AGREE,Interolog
D1014.3	F55A11.2	D1014.3	syn-3	2	AGREE,Interolog
D2045.6	ZK287.5	cul-1	rbx-1	2	AGREE,Interolog
D2085.3	K04G2.1	D2085.3	K04G2.1	2	AGREE,Interolog
D2085.3	Y39G10AR.8	D2085.3	Y39G10AR.8	2	AGREE,Interolog
E02H1.1	K08E4.1	E02H1.1	spt-5	2	AGREE,Interolog
F02A9.6	F55B12.3	glp-1	sel-10	2	Genetic,Interolog
F02A9.6	K08B4.1	glp-1	lag-1	2	Genetic,Interolog
F08B4.5	F33H2.5	F08B4.5	F33H2.5	2	AGREE,Interolog
F09E5.1	F54E7.3	pkc-3	par-3	2	AGREE,Interolog
F10B5.1	F54C9.5	rpl-10	rpl-5	2	AGREE,Interolog
F10C5.1	ZK1307.6	mat-3	fzr-1	2	Genetic,Interolog
F13B10.2	Y71H2B.10	rpl-3	apb-1	2	AGREE,Interolog
F14D12.4	W02D3.3	mec-2	mec-6	2	Genetic,Interolog
F16F9.5	W02D3.3	mec-10	mec-6	2	Genetic,Interolog
F17A2.5	T28F12.2	ceh-40	unc-62	2	Genetic,Interolog
F22B5.2	T27F7.3	eif-3.G	T27F7.3	2	AGREE,Interolog
F22B5.2	Y54E2A.11	eif-3.G	eif-3.B	2	AGREE,Interolog
F23B12.9	T07C4.8	egl-1	ced-9	2	Genetic,Interolog
F23F12.6	T22D1.9	rpt-3	rpn-1	2	AGREE,Interolog
F26E4.1	F48E8.5	sur-6	paa-1	2	AGREE,Interolog
F27D9.1	F56A8.7	unc-18	unc-64	2	Genetic,Interolog
F29B9.6	W09C5.2	ubc-9	unc-59	2	AGREE,Interolog
F29B9.6	Y53C10A.12	ubc-9	hsf-1	2	AGREE,Interolog
F29D11.1	Y71G12B.11	lrp-1	Y71G12B.11	2	AGREE,Interolog
F29G9.3	W07B3.2	aps-1	gei-4	2	AGREE,Interolog
F29G9.3	Y71H2B.10	aps-1	apb-1	2	AGREE,Interolog
F35C8.3	ZK1098.10	jkk-1	unc-16	2	Genetic,Interolog
F35H12.3	F55B12.3	sel-12	sel-10	2	Genetic,Interolog
F37E3.1	Y116A8C.42	F37E3.1	snr-1	2	AGREE,Interolog
F38H4.9	W07B3.2	let-92	gei-4	2	AGREE,Interolog
F45E1.6	Y39H10A.7	his-71	chk-1	2	AGREE,Interolog
F52B10.1	W04A8.7	nmy-1	taf-1	2	AGREE,Interolog
F52B5.6	T22F3.4	rpl-25.2	rpl-11.1	2	AGREE,Interolog
F52F12.3	W10C8.2	mom-4	pop-1	2	Genetic,Interolog
F54C9.1	F54C9.5	iff-2	rpl-5	2	AGREE,Interolog
F54C9.5	K01C8.9	rpl-5	nst-1	2	AGREE,Interolog
F54C9.5	K12H4.3	rpl-5	K12H4.3	2	AGREE,Interolog
F54C9.5	R13A5.12	rpl-5	lpd-7	2	AGREE,Interolog
F54C9.5	T01G9.6	rpl-5	kin-10	2	AGREE,Interolog
F54E7.3	T26E3.3	par-3	par-6	2	Genetic,Interolog
F55B12.3	R107.8	sel-10	lin-12	2	Genetic,Interolog
F55C10.2	T26A5.9	col-154	dlc-1	2	AGREE,Interolog
F55F10.1	K01C8.9	F55F10.1	nst-1	2	AGREE,Interolog
F55F10.1	W07E6.2	F55F10.1	W07E6.2	2	AGREE,Interolog
F56A8.7	ZK524.2	unc-64	unc-13	2	Genetic,Interolog
F57B10.12	T01G9.5	mei-2	mei-1	2	Genetic,Interolog
F57B9.10	K07D4.3	rpn-6	K07D4.3	2	AGREE,Interolog
F57B9.5	K07C5.4	byn-1	K07C5.4	2	AGREE,Interolog
F59A6.1	K11E8.1	nsy-1	unc-43	2	Genetic,Interolog
H06I04.3	K01C8.9	H06I04.3	nst-1	2	AGREE,Interolog
H06O01.1	R12B2.1	pdi-3	sma-4	2	AGREE,Interolog
H19N07.1	K04G2.1	H19N07.1	K04G2.1	2	AGREE,Interolog
H19N07.1	T21B10.2	H19N07.1	T21B10.2	2	AGREE,Interolog
H26D21.1	Y41C4A.14	hus-1	mrt-2	2	Genetic,Interolog
H42K12.1	W10G6.2	pdk-1	sgk-1	2	Genetic,Interolog
K01C8.9	W07E6.1	nst-1	W07E6.1	2	AGREE,Interolog
K01C8.9	W07E6.2	nst-1	W07E6.2	2	AGREE,Interolog
K01C8.9	Y48B6A.1	nst-1	Y48B6A.1	2	AGREE,Interolog
K01G5.4	Y48G1A.5	ran-1	imb-5	2	AGREE,Interolog
K03B8.9	T26H10.1	deg-3	des-2	2	Genetic,Interolog
K04G2.1	Y39G10AR.8	K04G2.1	Y39G10AR.8	2	AGREE,Interolog
K07C5.6	T28D9.10	K07C5.6	snr-3	2	AGREE,Interolog
K08B4.1	R107.8	lag-1	lin-12	2	Genetic,Interolog
K08E3.6	M03D4.1	cyk-4	zen-4	2	Genetic,Interolog
K08E4.1	T01G9.6	spt-5	kin-10	2	AGREE,Interolog
K08E4.1	T20B12.8	spt-5	hmg-4	2	AGREE,Interolog
K12C11.2	T26A5.9	smo-1	dlc-1	2	AGREE,Interolog
K12H4.3	R13A5.12	K12H4.3	lpd-7	2	AGREE,Interolog
K12H4.3	Y24D9A.4	K12H4.3	rpl-7A	2	AGREE,Interolog
M03F8.3	ZK328.2	M03F8.3	eft-1	2	AGREE,Interolog
R06C7.5	Y54E2A.11	R06C7.5	eif-3.B	2	AGREE,Interolog
R07E4.6	Y106G6E.6	kin-2	Y106G6E.6	2	AGREE,Interolog
R12B2.1	W10D5.3	sma-4	gei-17	2	AGREE,Interolog
T01C8.7	W02D3.3	mec-4	mec-6	2	Genetic,Interolog
T01G9.5	ZK858.4	mei-1	mel-26	2	Genetic,Interolog
T04A11.6	Y56A3A.27	him-6	top-3	2	Genetic,Interolog
T07A9.9	Y48G8AL.8	T07A9.9	rpl-17	2	AGREE,Interolog
T09A5.11	T12A2.2	T09A5.11	T12A2.2	2	AGREE,Interolog
T09A5.11	T22D1.4	T09A5.11	T22D1.4	2	AGREE,Interolog
T12A2.2	T22D1.4	T12A2.2	T22D1.4	2	AGREE,Interolog
T23G11.3	Y113G7B.5	gld-1	fog-2	2	Genetic,Interolog
T27F7.3	Y54E2A.11	T27F7.3	eif-3.B	2	AGREE,Interolog
W06F12.1	W10C8.2	lit-1	pop-1	2	Genetic,Interolog
W07B3.2	Y105E8B.1	gei-4	lev-11	2	AGREE,Interolog
W07E6.1	Y48B6A.1	W07E6.1	Y48B6A.1	2	AGREE,Interolog
W09C5.2	Y59A8B.6	unc-59	Y59A8B.6	2	AGREE,Interolog
Y113G7A.3	Y77E11A.13	sec-23	npp-20	2	AGREE,Interolog
Y113G7B.17	Y41E3.11	Y113G7B.17	Y41E3.11	2	AGREE,Interolog
Y51H4A.3	Y55F3AL.1	rho-1	plx-1	2	Genetic,Interolog
Y54E10BL.6	Y73B6A.5	mek-2	lin-45	2	Genetic,Interolog
Y73B6A.5	ZK792.6	lin-45	let-60	2	Genetic,Interolog
Y77E11A.13	ZC518.2	npp-20	sec-24.2	2	AGREE,Interolog
B0286.5	C15F1.3	fkh-6	tra-2	2	AGREE,Genetic
B0286.5	Y47D3A.6	fkh-6	tra-1	2	AGREE,Genetic
B0491.2	F23H12.4	sqt-1	F23H12.4	2	AGREE,Genetic
B0491.2	F54D8.1	sqt-1	F54D8.1	2	AGREE,Genetic
C01H6.5	F46C8.6	nhr-23	dpy-7	2	AGREE,Genetic
C07H6.7	C37F5.1	lin-39	lin-1	2	AGREE,Genetic
C07H6.7	F31E3.1	lin-39	ceh-20	2	AGREE,Genetic
C07H6.7	K10G6.1	lin-39	lin-31	2	AGREE,Genetic
C12C8.3	F47F6.1	C12C8.3	lin-42	2	AGREE,Genetic
C12C8.3	W03C9.4	C12C8.3	lin-29	2	AGREE,Genetic
C13G5.1	F55A8.1	ceh-16	egl-18	2	AGREE,Genetic
C14F5.5	T19E10.1	sem-5	T19E10.1	2	AGREE,Genetic
C15F1.3	Y47D3A.6	tra-2	tra-1	2	AGREE,Genetic
C31H2.2	F46C8.6	dpy-8	dpy-7	2	AGREE,Genetic
C37F5.1	K10G6.1	lin-1	lin-31	2	AGREE,Genetic
C54D1.6	W10C8.2	bar-1	pop-1	2	AGREE,Genetic
F09E5.1	F58B6.3	pkc-3	par-2	2	AGREE,Genetic
F10C1.2	W10G6.3	ifb-1	mua-6	2	AGREE,Genetic
F13D11.2	F47F6.1	hbl-1	lin-42	2	AGREE,Genetic
F13D11.2	W03C9.4	hbl-1	lin-29	2	AGREE,Genetic
F30H5.1	K12F2.1	unc-45	myo-3	2	AGREE,Genetic
F46E10.9	T01B7.7	dpy-11	rol-6	2	AGREE,Genetic
F47A4.2	T25C12.1	dpy-22	lin-14	2	AGREE,Genetic
F47F6.1	T25C12.1	lin-42	lin-14	2	AGREE,Genetic
F47F6.1	W03C9.4	lin-42	lin-29	2	AGREE,Genetic
F54E7.3	F58B6.3	par-3	par-2	2	AGREE,Genetic
F58B6.3	R07G3.1	par-2	cdc-42	2	AGREE,Genetic
K04G2.8	T23D8.1	2008-04-01	mom-5	2	AGREE,Genetic
K05C4.6	W02B9.1	hmp-2	hmr-1	2	AGREE,Genetic
R107.8	W03C9.4	lin-12	lin-29	2	AGREE,Genetic
T19B4.7	ZC101.2	unc-40	unc-52	2	AGREE,Genetic
T25C12.1	W03C9.4	lin-14	lin-29	2	AGREE,Genetic
AC3.8	B0513.5	ugt-2	B0513.5	1	CoExpression
AC7.2	C02H7.3	soc-2	aex-3	1	CoExpression
AC7.2	C18C4.10	soc-2	klc-2	1	CoExpression
AC7.2	C42D8.8	soc-2	apl-1	1	CoExpression
AC7.2	F41E6.6	soc-2	F41E6.6	1	CoExpression
AC7.2	T05D4.1	soc-2	T05D4.1	1	CoExpression
AC7.2	T22C8.8	soc-2	vab-9	1	CoExpression
AC7.2	W07E11.1	soc-2	W07E11.1	1	CoExpression
AH10.1	C01G10.14	AH10.1	C01G10.14	1	CoExpression
AH10.1	C04G2.8	AH10.1	C04G2.8	1	CoExpression
AH10.1	C06A8.6	AH10.1	C06A8.6	1	CoExpression
AH10.1	C10G11.8	AH10.1	C10G11.8	1	CoExpression
AH10.1	C25G4.6	AH10.1	C25G4.6	1	CoExpression
AH10.1	C43F9.6	AH10.1	C43F9.6	1	CoExpression
AH10.1	C45G9.9	AH10.1	C45G9.9	1	CoExpression
AH10.1	C50F2.5	AH10.1	C50F2.5	1	CoExpression
AH10.1	F07A5.2	AH10.1	F07A5.2	1	CoExpression
AH10.1	F20D6.6	AH10.1	F20D6.6	1	CoExpression
AH10.1	F21H7.5	AH10.1	F21H7.5	1	CoExpression
AH10.1	F32A11.3	AH10.1	F32A11.3	1	CoExpression
AH10.1	F32H2.7	AH10.1	F32H2.7	1	CoExpression
AH10.1	F44D12.4	AH10.1	F44D12.4	1	CoExpression
AH10.1	F52H3.6	AH10.1	F52H3.6	1	CoExpression
AH10.1	K03H1.1	AH10.1	gln-2	1	CoExpression
AH10.1	R09E10.6	AH10.1	R09E10.6	1	CoExpression
AH10.1	R10E9.2	AH10.1	R10E9.2	1	CoExpression
AH10.1	R13H9.5	AH10.1	R13H9.5	1	CoExpression
AH10.1	T23F11.2	AH10.1	T23F11.2	1	CoExpression
AH10.1	T27E7.1	AH10.1	T27E7.1	1	CoExpression
AH10.1	T28H11.7	AH10.1	T28H11.7	1	CoExpression
AH10.1	W03D8.10	AH10.1	W03D8.10	1	CoExpression
AH10.1	W09C3.6	AH10.1	gsp-3	1	CoExpression
AH10.1	Y38H8A.3	AH10.1	Y38H8A.3	1	CoExpression
AH10.1	ZK637.12	AH10.1	ZK637.12	1	CoExpression
AH10.1	ZK637.15	AH10.1	ZK637.15	1	CoExpression
AH6.5	B0273.2	mex-6	puf-7	1	CoExpression
AH6.5	B0280.5	mex-6	B0280.5	1	CoExpression
AH6.5	B0393.6	mex-6	B0393.6	1	CoExpression
AH6.5	C01F6.4	mex-6	fem-3	1	CoExpression
AH6.5	C01G8.1	mex-6	C01G8.1	1	CoExpression
AH6.5	C04B4.2	mex-6	C04B4.2	1	CoExpression
AH6.5	C05C10.5	mex-6	C05C10.5	1	CoExpression
AH6.5	C07G2.1	mex-6	cej-1	1	CoExpression
AH6.5	C08F8.3	mex-6	C08F8.3	1	CoExpression
AH6.5	C09G9.6	mex-6	oma-1	1	CoExpression
AH6.5	C14B1.9	mex-6	C14B1.9	1	CoExpression
AH6.5	C15H11.6	mex-6	nxf-2	1	CoExpression
AH6.5	C16A11.6	mex-6	C16A11.6	1	CoExpression
AH6.5	C17E4.3	mex-6	C17E4.3	1	CoExpression
AH6.5	C17E7.4	mex-6	C17E7.4	1	CoExpression
AH6.5	C17F4.5	mex-6	C17F4.5	1	CoExpression
AH6.5	C24G6.1	mex-6	syp-2	1	CoExpression
AH6.5	C25A1.8	mex-6	C25A1.8	1	CoExpression
AH6.5	C27A2.3	mex-6	ify-1	1	CoExpression
AH6.5	C27D9.1	mex-6	C27D9.1	1	CoExpression
AH6.5	C28C12.2	mex-6	C28C12.2	1	CoExpression
AH6.5	C28D4.3	mex-6	gln-6	1	CoExpression
AH6.5	C30B5.1	mex-6	tag-319	1	CoExpression
AH6.5	C30F12.4	mex-6	C30F12.4	1	CoExpression
AH6.5	C31H1.8	mex-6	C31H1.8	1	CoExpression
AH6.5	C33H5.15	mex-6	sgo-1	1	CoExpression
AH6.5	C34G6.5	mex-6	C34G6.5	1	CoExpression
AH6.5	C36B1.11	mex-6	C36B1.11	1	CoExpression
AH6.5	C37C3.9	mex-6	C37C3.9	1	CoExpression
AH6.5	C38D4.4	mex-6	C38D4.4	1	CoExpression
AH6.5	C41G7.3	mex-6	C41G7.3	1	CoExpression
AH6.5	C42C1.8	mex-6	C42C1.8	1	CoExpression
AH6.5	C50B6.2	mex-6	C50B6.2	1	CoExpression
AH6.5	C50B8.2	mex-6	bir-2	1	CoExpression
AH6.5	D1081.7	mex-6	D1081.7	1	CoExpression
AH6.5	DAF-18	mex-6	daf-18	1	CoExpression
AH6.5	EEED8.3	mex-6	EEED8.3	1	CoExpression
AH6.5	F02E8.4	mex-6	F02E8.4	1	CoExpression
AH6.5	F02H6.3	mex-6	F02H6.3	1	CoExpression
AH6.5	F07A5.1	mex-6	inx-14	1	CoExpression
AH6.5	F08F3.6	mex-6	F08F3.6	1	CoExpression
AH6.5	F08G5.1	mex-6	F08G5.1	1	CoExpression
AH6.5	F09G2.8	mex-6	F09G2.8	1	CoExpression
AH6.5	F10B5.5	mex-6	pch-2	1	CoExpression
AH6.5	F14D2.4	mex-6	F14D2.4	1	CoExpression
AH6.5	F14D7.2	mex-6	F14D7.2	1	CoExpression
AH6.5	F14H3.6	mex-6	F14H3.6	1	CoExpression
AH6.5	F18A11.1	mex-6	puf-6	1	CoExpression
AH6.5	F18A1.7	mex-6	F18A1.7	1	CoExpression
AH6.5	F21D5.1	mex-6	F21D5.1	1	CoExpression
AH6.5	F22B3.4	mex-6	F22B3.4	1	CoExpression
AH6.5	F26A1.1	mex-6	F26A1.1	1	CoExpression
AH6.5	F26D10.10	mex-6	gln-5	1	CoExpression
AH6.5	F27C8.6	mex-6	F27C8.6	1	CoExpression
AH6.5	F30F8.3	mex-6	F30F8.3	1	CoExpression
AH6.5	F31F6.3	mex-6	F31F6.3	1	CoExpression
AH6.5	F32D1.7	mex-6	F32D1.7	1	CoExpression
AH6.5	F33E11.2	mex-6	F33E11.2	1	CoExpression
AH6.5	F33G12.4	mex-6	F33G12.4	1	CoExpression
AH6.5	F35C11.5	mex-6	F35C11.5	1	CoExpression
AH6.5	F38E1.7	mex-6	mom-2	1	CoExpression
AH6.5	F43D9.4	mex-6	sip-1	1	CoExpression
AH6.5	F44F4.2	mex-6	F44F4.2	1	CoExpression
AH6.5	F45F2.11	mex-6	F45F2.11	1	CoExpression
AH6.5	F46F11.2	mex-6	cey-2	1	CoExpression
AH6.5	F52B5.2	mex-6	F52B5.2	1	CoExpression
AH6.5	F52E1.1	mex-6	pos-1	1	CoExpression
AH6.5	F52E1.10	mex-6	F52E1.10	1	CoExpression
AH6.5	F52H3.4	mex-6	F52H3.4	1	CoExpression
AH6.5	F54C9.8	mex-6	puf-5	1	CoExpression
AH6.5	F56C9.3	mex-6	F56C9.3	1	CoExpression
AH6.5	F56C9.6	mex-6	F56C9.6	1	CoExpression
AH6.5	F57B10.12	mex-6	mei-2	1	CoExpression
AH6.5	F57B10.4	mex-6	F57B10.4	1	CoExpression
AH6.5	F57C2.3	mex-6	F57C2.3	1	CoExpression
AH6.5	F59B2.6	mex-6	zif-1	1	CoExpression
AH6.5	H02I12.1	mex-6	H02I12.1	1	CoExpression
AH6.5	H02I12.5	mex-6	H02I12.5	1	CoExpression
AH6.5	K02B12.8	mex-6	zhp-3	1	CoExpression
AH6.5	K07A1.2	mex-6	K07A1.2	1	CoExpression
AH6.5	K10B2.3	mex-6	K10B2.3	1	CoExpression
AH6.5	K10D3.3	mex-6	taf-11.2	1	CoExpression
AH6.5	M01E11.5	mex-6	cey-3	1	CoExpression
AH6.5	R04D3.2	mex-6	R04D3.2	1	CoExpression
AH6.5	R06C7.1	mex-6	R06C7.1	1	CoExpression
AH6.5	R09F10.8	mex-6	R09F10.8	1	CoExpression
AH6.5	R119.7	mex-6	R119.7	1	CoExpression
AH6.5	R12E2.10	mex-6	R12E2.10	1	CoExpression
AH6.5	T01C3.3	mex-6	T01C3.3	1	CoExpression
AH6.5	T04A8.8	mex-6	T04A8.8	1	CoExpression
AH6.5	T05B9.1	mex-6	T05B9.1	1	CoExpression
AH6.5	T05F1.2	mex-6	T05F1.2	1	CoExpression
AH6.5	T05G5.7	mex-6	T05G5.7	1	CoExpression
AH6.5	T07A9.6	mex-6	daf-18	1	CoExpression
AH6.5	T07G12.10	mex-6	zim-2	1	CoExpression
AH6.5	T07G12.6	mex-6	zim-1	1	CoExpression
AH6.5	T09B4.1	mex-6	T09B4.1	1	CoExpression
AH6.5	T11F8.1	mex-6	T11F8.1	1	CoExpression
AH6.5	T11F8.3	mex-6	rme-2	1	CoExpression
AH6.5	T13F2.6	mex-6	T13F2.6	1	CoExpression
AH6.5	T19B10.6	mex-6	T19B10.6	1	CoExpression
AH6.5	T21C9.13	mex-6	T21C9.13	1	CoExpression
AH6.5	T21E3.1	mex-6	T21E3.1	1	CoExpression
AH6.5	T22D1.5	mex-6	T22D1.5	1	CoExpression
AH6.5	T23G11.2	mex-6	gna-2	1	CoExpression
AH6.5	T25E12.5	mex-6	T25E12.5	1	CoExpression
AH6.5	W02F12.3	mex-6	W02F12.3	1	CoExpression
AH6.5	W03C9.7	mex-6	mex-1	1	CoExpression
AH6.5	W05F2.3	mex-6	W05F2.3	1	CoExpression
AH6.5	Y102A5C.1	mex-6	Y102A5C.1	1	CoExpression
AH6.5	Y11D7A.12	mex-6	Y11D7A.12	1	CoExpression
AH6.5	Y11D7A.7	mex-6	Y11D7A.7	1	CoExpression
AH6.5	Y17G9B.A	mex-6	Y17G9B.A	1	CoExpression
AH6.5	Y18D10A.11	mex-6	Y18D10A.11	1	CoExpression
AH6.5	Y38F2A_6126.G	mex-6	Y38F2A_6126.G	1	CoExpression
AH6.5	Y39E4B.5	mex-6	Y39E4B.5	1	CoExpression
AH6.5	Y43E12A.1	mex-6	cyb-2.1	1	CoExpression
AH6.5	Y45F10A.2	mex-6	puf-3	1	CoExpression
AH6.5	Y45F10C.3	mex-6	Y45F10C.3	1	CoExpression
AH6.5	Y48G1C_55.G	mex-6	Y48G1C_55.G	1	CoExpression
AH6.5	Y4C6A.G	mex-6	Y4C6A.G	1	CoExpression
AH6.5	Y62E10A.N	mex-6	Y62E10A.N	1	CoExpression
AH6.5	ZC168.4	mex-6	cyb-1	1	CoExpression
AH6.5	ZC308.4	mex-6	ZC308.4	1	CoExpression
AH6.5	ZC404.8	mex-6	spn-4	1	CoExpression
AH6.5	ZC513.6	mex-6	oma-2	1	CoExpression
AH6.5	ZK1127.1	mex-6	nos-2	1	CoExpression
AH6.5	ZK829.9	mex-6	ZK829.9	1	CoExpression
AH6.5	ZK858.3	mex-6	ZK858.3	1	CoExpression
B0001.2	C06A8.4	B0001.2	skr-17	1	CoExpression
B0001.2	C15H11.6	B0001.2	nxf-2	1	CoExpression
B0001.2	F22B7.6	B0001.2	polk-1	1	CoExpression
B0001.2	F52B5.2	B0001.2	F52B5.2	1	CoExpression
B0001.2	T05E11.4	B0001.2	spo-11	1	CoExpression
B0001.2	T07G12.11	B0001.2	zim-3	1	CoExpression
B0001.2	T11F8.3	B0001.2	rme-2	1	CoExpression
B0024.10	C01G10.7	B0024.10	C01G10.7	1	CoExpression
B0024.10	F54E12.2	B0024.10	F54E12.2	1	CoExpression
B0024.10	H02I12.8	B0024.10	cyp-31A2	1	CoExpression
B0024.10	ZC317.7	B0024.10	ZC317.7	1	CoExpression
B0024.11	B0207.6	B0024.11	B0207.6	1	CoExpression
B0024.11	B0348.6	B0024.11	ife-3	1	CoExpression
B0024.11	C04G2.6	B0024.11	dis-3	1	CoExpression
B0024.11	C06G3.5	B0024.11	C06G3.5	1	CoExpression
B0024.11	C16C10.2	B0024.11	C16C10.2	1	CoExpression
B0024.11	C53D5.6	B0024.11	imb-3	1	CoExpression
B0024.11	F01F1.8	B0024.11	cct-6	1	CoExpression
B0024.11	F13H8.2	B0024.11	F13H8.2	1	CoExpression
B0024.11	H19N07.1	B0024.11	H19N07.1	1	CoExpression
B0024.11	H35B03.2	B0024.11	H35B03.2	1	CoExpression
B0024.11	H43I07.2	B0024.11	H43I07.2	1	CoExpression
B0024.11	K07C5.4	B0024.11	K07C5.4	1	CoExpression
B0024.11	M106.4	B0024.11	M106.4	1	CoExpression
B0024.11	R10E4.4	B0024.11	mcm-5	1	CoExpression
B0024.11	R11H6.5	B0024.11	R11H6.5	1	CoExpression
B0024.11	T07A9.8	B0024.11	T07A9.8	1	CoExpression
B0024.11	T08G11.4	B0024.11	T08G11.4	1	CoExpression
B0024.11	T22D1.10	B0024.11	ruvb-2	1	CoExpression
B0024.11	W02D3.2	B0024.11	W02D3.2	1	CoExpression
B0024.11	Y40D12A.1	B0024.11	Y40D12A.1	1	CoExpression
B0024.11	Y54G11A.2	B0024.11	Y54G11A.2	1	CoExpression
B0024.11	ZK795.3	B0024.11	ZK795.3	1	CoExpression
B0024.11	ZK858.7	B0024.11	ZK858.7	1	CoExpression
B0024.13	F55A11.4	B0024.13	F55A11.4	1	CoExpression
B0024.13	T20D3.5	B0024.13	T20D3.5	1	CoExpression
B0024.13	T25G12.4	B0024.13	rab-6.2	1	CoExpression
B0024.13	ZK1127.11	B0024.13	him-14	1	CoExpression
B0024.14	C54A12.4	crm-1	drn-1	1	CoExpression
B0024.14	T21D12.9	crm-1	T21D12.9	1	CoExpression
B0024.14	Y66H1B.2	crm-1	Y66H1B.2	1	CoExpression
B0024.8	Y45F10B.10	B0024.8	qui-1	1	CoExpression
B0025.1	C03D6.3	vps-34	C03D6.3	1	CoExpression
B0025.1	F32B6.8	vps-34	F32B6.8	1	CoExpression
B0025.1	F40F9.6	vps-34	F40F9.6	1	CoExpression
B0025.1	F41E6.13	vps-34	tag-283	1	CoExpression
B0025.1	F53G12.1	vps-34	rab-11.1	1	CoExpression
B0025.1	F55A12.3	vps-34	ppk-1	1	CoExpression
B0025.1	T08A11.1	vps-34	T08A11.1	1	CoExpression
B0025.1	T12A2.2	vps-34	T12A2.2	1	CoExpression
B0025.1	T19E7.3	vps-34	bec-1	1	CoExpression
B0025.1	ZK1248.3	vps-34	ehs-1	1	CoExpression
B0025.1	ZK632.6	vps-34	cnx-1	1	CoExpression
B0025.2	C28H8.1	csn-2	C28H8.1	1	CoExpression
B0025.2	C53A5.3	csn-2	hda-1	1	CoExpression
B0025.2	F36A2.1	csn-2	F36A2.1	1	CoExpression
B0025.2	T11G6.8	csn-2	T11G6.8	1	CoExpression
B0025.2	ZK632.11	csn-2	ZK632.11	1	CoExpression
B0034.3	C33A11.4	cdh-11	C33A11.4	1	CoExpression
B0034.3	C52E12.2	cdh-11	unc-104	1	CoExpression
B0034.3	H20J18.1	cdh-11	scd-1	1	CoExpression
B0035.11	B0393.2	B0035.11	B0393.2	1	CoExpression
B0035.11	C16A3.3	B0035.11	C16A3.3	1	CoExpression
B0035.11	C34B2.6	B0035.11	C34B2.6	1	CoExpression
B0035.11	C36B1.7	B0035.11	C36B1.7	1	CoExpression
B0035.11	D1054.3	B0035.11	D1054.3	1	CoExpression
B0035.11	D1081.8	B0035.11	D1081.8	1	CoExpression
B0035.11	F23F1.5	B0035.11	F23F1.5	1	CoExpression
B0035.11	F28C6.6	B0035.11	suf-1	1	CoExpression
B0035.11	F43E2.2	B0035.11	F43E2.2	1	CoExpression
B0035.11	K04G2.1	B0035.11	K04G2.1	1	CoExpression
B0035.11	K07H8.1	B0035.11	K07H8.1	1	CoExpression
B0035.11	M01E5.5	B0035.11	top-1	1	CoExpression
B0035.11	R07E5.3	B0035.11	R07E5.3	1	CoExpression
B0035.11	R07G3.5	B0035.11	R07G3.5	1	CoExpression
B0035.11	R08D7.1	B0035.11	R08D7.1	1	CoExpression
B0035.11	R08D7.2	B0035.11	R08D7.2	1	CoExpression
B0035.11	R11A8.4	B0035.11	sir-2.1	1	CoExpression
B0035.11	R11H6.5	B0035.11	R11H6.5	1	CoExpression
B0035.11	T10C6.5	B0035.11	T10C6.5	1	CoExpression
B0035.11	T13F2.2	B0035.11	T13F2.2	1	CoExpression
B0035.11	T20B12.8	B0035.11	hmg-4	1	CoExpression
B0035.11	T26A5.6	B0035.11	T26A5.6	1	CoExpression
B0035.11	W01B6.9	B0035.11	ndc-80	1	CoExpression
B0035.11	Y45F10A.4	B0035.11	Y45F10A.4	1	CoExpression
B0035.11	Y71F9B.7	B0035.11	plk-2	1	CoExpression
B0035.11	ZK632.1	B0035.11	mcm-6	1	CoExpression
B0035.12	B0285.1	B0035.12	B0285.1	1	CoExpression
B0035.12	C07H6.1	B0035.12	lig-4	1	CoExpression
B0035.12	C52E4.4	B0035.12	rpt-1	1	CoExpression
B0035.12	E04D5.1	B0035.12	E04D5.1	1	CoExpression
B0035.12	M04B2.4	B0035.12	M04B2.4	1	CoExpression
B0035.12	R11A8.6	B0035.12	irs-1	1	CoExpression
B0035.12	R11H6.5	B0035.12	R11H6.5	1	CoExpression
B0035.12	T10F2.3	B0035.12	ulp-1	1	CoExpression
B0035.12	T21G5.3	B0035.12	glh-1	1	CoExpression
B0035.14	R151.7	dnj-1	R151.7	1	CoExpression
B0035.14	T09B4.9	dnj-1	T09B4.9	1	CoExpression
B0035.14	Y94H6A.9	dnj-1	Y94H6A.9	1	CoExpression
B0035.16	B0207.6	B0035.16	B0207.6	1	CoExpression
B0035.16	B0334.4	B0035.16	B0334.4	1	CoExpression
B0035.16	C07G1.5	B0035.16	hgrs-1	1	CoExpression
B0035.16	C16C10.10	B0035.16	tag-73	1	CoExpression
B0035.16	C33H5.17	B0035.16	C33H5.17	1	CoExpression
B0035.16	F10G8.6	B0035.16	F10G8.6	1	CoExpression
B0035.16	F11H8.1	B0035.16	rfl-1	1	CoExpression
B0035.16	F25H2.9	B0035.16	pas-5	1	CoExpression
B0035.16	F37C12.1	B0035.16	F37C12.1	1	CoExpression
B0035.16	F40G9.3	B0035.16	ubc-20	1	CoExpression
B0035.16	F45G2.3	B0035.16	F45G2.3	1	CoExpression
B0035.16	F53E4.1	B0035.16	F53E4.1	1	CoExpression
B0035.16	T01C3.10	B0035.16	nmr-2	1	CoExpression
B0035.16	T09B4.10	B0035.16	chn-1	1	CoExpression
B0035.16	W03G9.4	B0035.16	app-1	1	CoExpression
B0035.1	C16C10.5	B0035.1	C16C10.5	1	CoExpression
B0035.1	C26D10.2	B0035.1	hel-1	1	CoExpression
B0035.1	F42A6.7	B0035.1	hrp-1	1	CoExpression
B0035.1	K07C5.4	B0035.1	K07C5.4	1	CoExpression
B0035.1	T27F2.1	B0035.1	skp-1	1	CoExpression
B0035.1	W03F9.10	B0035.1	W03F9.10	1	CoExpression
B0035.1	ZK1128.5	B0035.1	ZK1128.5	1	CoExpression
B0035.2	C43E11.9	dnj-2	C43E11.9	1	CoExpression
B0035.2	C47D12.6	dnj-2	trs-1	1	CoExpression
B0035.2	F45E4.9	dnj-2	hmg-5	1	CoExpression
B0035.2	K08H10.8	dnj-2	K08H10.8	1	CoExpression
B0035.2	T25D3.4	dnj-2	T25D3.4	1	CoExpression
B0035.3	R10H10.1	B0035.3	lpd-8	1	CoExpression
B0035.3	Y52B11A.2	B0035.3	Y52B11A.2	1	CoExpression
B0035.4	C06G3.11	tag-317	tin-9.1	1	CoExpression
B0035.4	C36B1.3	tag-317	C36B1.3	1	CoExpression
B0035.4	C50D2.5	tag-317	C50D2.5	1	CoExpression
B0035.4	F21C3.5	tag-317	F21C3.5	1	CoExpression
B0035.4	F29G9.3	tag-317	aps-1	1	CoExpression
B0035.4	F40F8.9	tag-317	lsm-1	1	CoExpression
B0035.4	F46F11.4	tag-317	ubl-5	1	CoExpression
B0035.4	F54C9.10	tag-317	arl-1	1	CoExpression
B0035.4	F58A4.9	tag-317	F58A4.9	1	CoExpression
B0035.4	K04G2.1	tag-317	K04G2.1	1	CoExpression
B0035.4	T19B4.4	tag-317	dnj-21	1	CoExpression
B0035.5	F14B4.2	B0035.5	F14B4.2	1	CoExpression
B0035.5	F40A3.3	B0035.5	F40A3.3	1	CoExpression
B0035.5	F55D10.1	B0035.5	F55D10.1	1	CoExpression
B0035.5	R03D7.1	B0035.5	R03D7.1	1	CoExpression
B0035.5	R05F9.6	B0035.5	R05F9.6	1	CoExpression
B0035.5	T05A12.2	B0035.5	tre-2	1	CoExpression
B0035.5	T25B9.9	B0035.5	T25B9.9	1	CoExpression
B0035.5	Y16B4A.2	B0035.5	Y16B4A.2	1	CoExpression
B0035.5	Y66H1B.4	B0035.5	spl-1	1	CoExpression
B0035.5	ZK809.2	B0035.5	acl-3	1	CoExpression
B0035.9	F07B7.11	his-46	his-54	1	CoExpression
B0035.9	F45E1.6	his-46	his-71	1	CoExpression
B0041.4	B0412.4	rpl-4	rps-29	1	CoExpression
B0041.4	B0511.6	rpl-4	B0511.6	1	CoExpression
B0041.4	C01G10.8	rpl-4	C01G10.8	1	CoExpression
B0041.4	C05B10.1	rpl-4	lip-1	1	CoExpression
B0041.4	C06E7.3	rpl-4	C06E7.3	1	CoExpression
B0041.4	C14B9.7	rpl-4	rpl-21	1	CoExpression
B0041.4	C23G10.3	rpl-4	rps-3	1	CoExpression
B0041.4	C25A1.10	rpl-4	dao-5	1	CoExpression
B0041.4	C32E8.2	rpl-4	rpl-13	1	CoExpression
B0041.4	C34E10.6	rpl-4	atp-2	1	CoExpression
B0041.4	C37C3.2	rpl-4	C37C3.2	1	CoExpression
B0041.4	C44B11.3	rpl-4	mec-12	1	CoExpression
B0041.4	C49H3.11	rpl-4	rps-2	1	CoExpression
B0041.4	C52E12.3	rpl-4	sqv-7	1	CoExpression
B0041.4	C53H9.1	rpl-4	rpl-27	1	CoExpression
B0041.4	C56C10.8	rpl-4	icd-1	1	CoExpression
B0041.4	D1007.12	rpl-4	rpl-24.1	1	CoExpression
B0041.4	E04A4.8	rpl-4	rpl-20	1	CoExpression
B0041.4	F01F1.8	rpl-4	cct-6	1	CoExpression
B0041.4	F08F8.7	rpl-4	F08F8.7	1	CoExpression
B0041.4	F17C11.9	rpl-4	F17C11.9	1	CoExpression
B0041.4	F25B4.5	rpl-4	F25B4.5	1	CoExpression
B0041.4	F25H2.10	rpl-4	rpa-0	1	CoExpression
B0041.4	F25H5.3	rpl-4	F25H5.3	1	CoExpression
B0041.4	F25H5.4	rpl-4	eft-2	1	CoExpression
B0041.4	F29F11.1	rpl-4	sqv-4	1	CoExpression
B0041.4	F31E3.5	rpl-4	eft-3	1	CoExpression
B0041.4	F36A2.6	rpl-4	rps-15	1	CoExpression
B0041.4	F40F11.1	rpl-4	rps-11	1	CoExpression
B0041.4	F40F8.1	rpl-4	F40F8.1	1	CoExpression
B0041.4	F53G12.10	rpl-4	rpl-7	1	CoExpression
B0041.4	F54H12.6	rpl-4	F54H12.6	1	CoExpression
B0041.4	F56F3.5	rpl-4	rps-1	1	CoExpression
B0041.4	F57B9.6	rpl-4	inf-1	1	CoExpression
B0041.4	H28O16.1	rpl-4	H28O16.1	1	CoExpression
B0041.4	JC8.3	rpl-4	rpl-12	1	CoExpression
B0041.4	K02F2.2	rpl-4	K02F2.2	1	CoExpression
B0041.4	K04D7.1	rpl-4	K04D7.1	1	CoExpression
B0041.4	K04G2.2	rpl-4	K04G2.2	1	CoExpression
B0041.4	K07C5.4	rpl-4	K07C5.4	1	CoExpression
B0041.4	K09H9.6	rpl-4	lpd-6	1	CoExpression
B0041.4	K10D2.6	rpl-4	K10D2.6	1	CoExpression
B0041.4	K11H12.2	rpl-4	rpl-15	1	CoExpression
B0041.4	R03G5.1	rpl-4	eft-4	1	CoExpression
B0041.4	R07H5.8	rpl-4	R07H5.8	1	CoExpression
B0041.4	R10E11.2	rpl-4	vha-2	1	CoExpression
B0041.4	R13A5.8	rpl-4	R13A5.8	1	CoExpression
B0041.4	T01H3.1	rpl-4	T01H3.1	1	CoExpression
B0041.4	T03F1.3	rpl-4	T03F1.3	1	CoExpression
B0041.4	T04F8.1	rpl-4	T04F8.1	1	CoExpression
B0041.4	T05E11.1	rpl-4	rps-5	1	CoExpression
B0041.4	T25G3.3	rpl-4	T25G3.3	1	CoExpression
B0041.4	T27E9.1	rpl-4	tag-61	1	CoExpression
B0041.4	W02F12.5	rpl-4	W02F12.5	1	CoExpression
B0041.4	W04G3.5	rpl-4	W04G3.5	1	CoExpression
B0041.4	W08E3.3	rpl-4	tag-210	1	CoExpression
B0041.4	Y106G6H.2	rpl-4	pab-1	1	CoExpression
B0041.4	Y106G6H.3	rpl-4	rpl-30	1	CoExpression
B0041.4	Y24D9A.4	rpl-4	rpl-7A	1	CoExpression
B0041.4	Y37E3.7	rpl-4	rpa-1	1	CoExpression
B0041.4	Y48B6A.2	rpl-4	rpl-43	1	CoExpression
B0041.4	Y48G8AL.8	rpl-4	rpl-17	1	CoExpression
B0041.4	Y54E2A.11	rpl-4	eif-3.B	1	CoExpression
B0041.4	Y62E10A.1	rpl-4	rpa-2	1	CoExpression
B0041.4	ZC434.2	rpl-4	rps-7	1	CoExpression
B0041.4	ZK1127.10	rpl-4	ZK1127.10	1	CoExpression
B0041.5	F29C4.7	B0041.5	F29C4.7	1	CoExpression
B0041.6	C36B1.4	B0041.6	pas-4	1	CoExpression
B0041.6	R07E4.3	B0041.6	R07E4.3	1	CoExpression
B0041.7	B0495.8	xnp-1	B0495.8	1	CoExpression
B0041.7	C16A3.8	xnp-1	tag-213	1	CoExpression
B0041.7	C33H5.12	xnp-1	rsp-6	1	CoExpression
B0041.7	C43E11.1	xnp-1	C43E11.1	1	CoExpression
B0041.7	D2021.1	xnp-1	D2021.1	1	CoExpression
B0041.7	D2089.1	xnp-1	rsp-7	1	CoExpression
B0041.7	F32D1.9	xnp-1	F32D1.9	1	CoExpression
B0041.7	F49E10.5	xnp-1	F49E10.5	1	CoExpression
B0041.7	F55F8.4	xnp-1	tag-326	1	CoExpression
B0041.7	R05D3.4	xnp-1	rfp-1	1	CoExpression
B0041.7	T26A5.5	xnp-1	T26A5.5	1	CoExpression
B0041.7	T27C4.4	xnp-1	egr-1	1	CoExpression
B0041.7	ZK1128.5	xnp-1	ZK1128.5	1	CoExpression
B0205.10	C10G11.8	B0205.10	C10G11.8	1	CoExpression
B0205.10	C25G4.6	B0205.10	C25G4.6	1	CoExpression
B0205.10	C45G9.9	B0205.10	C45G9.9	1	CoExpression
B0205.10	F07A5.2	B0205.10	F07A5.2	1	CoExpression
B0205.10	F49C12.15	B0205.10	F49C12.15	1	CoExpression
B0205.10	F52H3.6	B0205.10	F52H3.6	1	CoExpression
B0205.10	R07E5.15	B0205.10	R07E5.15	1	CoExpression
B0205.10	T23F11.2	B0205.10	T23F11.2	1	CoExpression
B0205.10	W03D8.10	B0205.10	W03D8.10	1	CoExpression
B0205.10	W03D8.9	B0205.10	W03D8.9	1	CoExpression
B0205.10	Y38H8A.3	B0205.10	Y38H8A.3	1	CoExpression
B0205.10	ZK858.2	B0205.10	ZK858.2	1	CoExpression
B0205.3	C47B2.4	rpn-10	pbs-2	1	CoExpression
B0205.3	F01F1.8	rpn-10	cct-6	1	CoExpression
B0205.3	K11D12.2	rpn-10	pqn-51	1	CoExpression
B0205.3	R05F9.10	rpn-10	sgt-1	1	CoExpression
B0205.3	T05C3.5	rpn-10	dnj-19	1	CoExpression
B0205.3	T21B10.7	rpn-10	T21B10.7	1	CoExpression
B0205.3	Y119C1B.8	rpn-10	tag-332	1	CoExpression
B0205.4	F29C4.8	B0205.4	col-99	1	CoExpression
B0205.6	F17C11.7	B0205.6	F17C11.7	1	CoExpression
B0205.6	H14A12.2	B0205.6	fum-1	1	CoExpression
B0205.6	T05H10.6	B0205.6	T05H10.6	1	CoExpression
B0205.6	T09B4.9	B0205.6	T09B4.9	1	CoExpression
B0205.6	ZK652.9	B0205.6	coq-5	1	CoExpression
B0205.7	B0348.6	kin-3	ife-3	1	CoExpression
B0205.7	B0464.5	kin-3	spk-1	1	CoExpression
B0205.7	C33H5.9	kin-3	C33H5.9	1	CoExpression
B0205.7	C44B11.3	kin-3	mec-12	1	CoExpression
B0205.7	C44C8.6	kin-3	mak-2	1	CoExpression
B0205.7	C49H3.11	kin-3	rps-2	1	CoExpression
B0205.7	C56C10.3	kin-3	tag-309	1	CoExpression
B0205.7	F01F1.1	kin-3	F01F1.1	1	CoExpression
B0205.7	F32E10.4	kin-3	ima-3	1	CoExpression
B0205.7	F39C12.1	kin-3	F39C12.1	1	CoExpression
B0205.7	F43H9.2	kin-3	sptl-2	1	CoExpression
B0205.7	F46F2.2	kin-3	kin-20	1	CoExpression
B0205.7	F48E8.5	kin-3	paa-1	1	CoExpression
B0205.7	F55A12.3	kin-3	ppk-1	1	CoExpression
B0205.7	K07D4.3	kin-3	K07D4.3	1	CoExpression
B0205.7	M106.5	kin-3	M106.5	1	CoExpression
B0205.7	R06C7.5	kin-3	R06C7.5	1	CoExpression
B0205.7	R06C7.8	kin-3	bub-1	1	CoExpression
B0205.7	R07E5.10	kin-3	R07E5.10	1	CoExpression
B0205.7	R11G1.4	kin-3	sax-1	1	CoExpression
B0205.7	R74.6	kin-3	R74.6	1	CoExpression
B0205.7	T04A8.5	kin-3	T04A8.5	1	CoExpression
B0205.7	T12B3.4	kin-3	T12B3.4	1	CoExpression
B0205.7	T16H12.5	kin-3	T16H12.5	1	CoExpression
B0205.7	T19A6.2	kin-3	ngp-1	1	CoExpression
B0205.7	T19D2.2	kin-3	prl-1	1	CoExpression
B0205.7	T20G5.1	kin-3	chc-1	1	CoExpression
B0205.7	T25G3.3	kin-3	T25G3.3	1	CoExpression
B0205.7	W04D2.5	kin-3	W04D2.5	1	CoExpression
B0205.7	W08G11.4	kin-3	W08G11.4	1	CoExpression
B0205.7	Y106G6H.2	kin-3	pab-1	1	CoExpression
B0205.7	Y18D10A.5	kin-3	gsk-3	1	CoExpression
B0205.7	Y39A1A.5	kin-3	rabx-5	1	CoExpression
B0205.7	Y49E10.1	kin-3	rpt-6	1	CoExpression
B0205.7	Y54E5A.5	kin-3	Y54E5A.5	1	CoExpression
B0205.7	Y6D11A.2	kin-3	tag-286	1	CoExpression
B0205.7	ZC395.10	kin-3	ZC395.10	1	CoExpression
B0205.7	ZK430.7	kin-3	ZK430.7	1	CoExpression
B0205.7	ZK637.8	kin-3	unc-32	1	CoExpression
B0207.6	F11H8.1	B0207.6	rfl-1	1	CoExpression
B0207.6	F59C6.4	B0207.6	F59C6.4	1	CoExpression
B0207.6	R11H6.5	B0207.6	R11H6.5	1	CoExpression
B0207.6	T02C12.3	B0207.6	T02C12.3	1	CoExpression
B0207.6	Y17G7B.12	B0207.6	Y17G7B.12	1	CoExpression
B0207.6	Y54F10BM.13	B0207.6	Y54F10BM.13	1	CoExpression
B0207.6	Y62E10A.5	B0207.6	agt-1	1	CoExpression
B0207.6	Y71F9B.7	B0207.6	plk-2	1	CoExpression
B0213.3	B0213.4	nlp-28	nlp-29	1	CoExpression
B0213.3	C06B3.6	nlp-28	C06B3.6	1	CoExpression
B0213.3	F45D3.4	nlp-28	F45D3.4	1	CoExpression
B0213.3	F53A9.8	nlp-28	F53A9.8	1	CoExpression
B0213.3	K07A1.6	nlp-28	K07A1.6	1	CoExpression
B0213.3	K08B4.6	nlp-28	cli-2	1	CoExpression
B0213.3	M60.3	nlp-28	M60.3	1	CoExpression
B0213.3	T28F4.5	nlp-28	T28F4.5	1	CoExpression
B0213.3	W01F3.2	nlp-28	W01F3.2	1	CoExpression
B0213.3	ZC395.5	nlp-28	ZC395.5	1	CoExpression
B0213.4	B0213.5	nlp-29	nlp-30	1	CoExpression
B0213.4	B0213.6	nlp-29	nlp-31	1	CoExpression
B0213.5	B0213.6	nlp-30	nlp-31	1	CoExpression
B0218.3	C44B11.3	pmk-1	mec-12	1	CoExpression
B0218.7	B0379.2	B0218.7	B0379.2	1	CoExpression
B0218.7	B0379.7	B0218.7	B0379.7	1	CoExpression
B0218.7	C01G10.14	B0218.7	C01G10.14	1	CoExpression
B0218.7	C04G2.9	B0218.7	C04G2.9	1	CoExpression
B0218.7	C06A8.6	B0218.7	C06A8.6	1	CoExpression
B0218.7	C08F8.6	B0218.7	C08F8.6	1	CoExpression
B0218.7	C10G11.8	B0218.7	C10G11.8	1	CoExpression
B0218.7	C14C10.1	B0218.7	C14C10.1	1	CoExpression
B0218.7	C14C11.1	B0218.7	C14C11.1	1	CoExpression
B0218.7	C17H12.3	B0218.7	C17H12.3	1	CoExpression
B0218.7	C25G4.6	B0218.7	C25G4.6	1	CoExpression
B0218.7	C28D4.4	B0218.7	C28D4.4	1	CoExpression
B0218.7	C28D4.5	B0218.7	C28D4.5	1	CoExpression
B0218.7	C43G2.3	B0218.7	C43G2.3	1	CoExpression
B0218.7	C45G9.9	B0218.7	C45G9.9	1	CoExpression
B0218.7	C54G4.3	B0218.7	C54G4.3	1	CoExpression
B0218.7	E03H12.7	B0218.7	E03H12.7	1	CoExpression
B0218.7	F07A5.2	B0218.7	F07A5.2	1	CoExpression
B0218.7	F21H7.5	B0218.7	F21H7.5	1	CoExpression
B0218.7	F31E8.5	B0218.7	F31E8.5	1	CoExpression
B0218.7	F32B6.5	B0218.7	sss-1	1	CoExpression
B0218.7	F36D3.4	B0218.7	F36D3.4	1	CoExpression
B0218.7	F36H12.9	B0218.7	F36H12.9	1	CoExpression
B0218.7	F49C12.15	B0218.7	F49C12.15	1	CoExpression
B0218.7	F52H3.6	B0218.7	F52H3.6	1	CoExpression
B0218.7	K06A5.2	B0218.7	K06A5.2	1	CoExpression
B0218.7	R10E9.2	B0218.7	R10E9.2	1	CoExpression
B0218.7	T04A6.3	B0218.7	T04A6.3	1	CoExpression
B0218.7	T10E9.4	B0218.7	T10E9.4	1	CoExpression
B0218.7	T16A9.5	B0218.7	T16A9.5	1	CoExpression
B0218.7	T21G5.4	B0218.7	T21G5.4	1	CoExpression
B0218.7	T23F11.2	B0218.7	T23F11.2	1	CoExpression
B0218.7	T27A3.5	B0218.7	T27A3.5	1	CoExpression
B0218.7	W03D8.9	B0218.7	W03D8.9	1	CoExpression
B0218.7	W09C3.6	B0218.7	gsp-3	1	CoExpression
B0218.7	Y106G6E.2	B0218.7	Y106G6E.2	1	CoExpression
B0218.7	Y38H8A.3	B0218.7	Y38H8A.3	1	CoExpression
B0218.7	ZK1248.5	B0218.7	ZK1248.5	1	CoExpression
B0218.7	ZK265.3	B0218.7	ZK265.3	1	CoExpression
B0222.6	B0222.7	col-144	col-145	1	CoExpression
B0222.6	B0222.8	col-144	col-10	1	CoExpression
B0222.6	C09G5.4	col-144	col-39	1	CoExpression
B0222.6	C18A11.7	col-144	dim-1	1	CoExpression
B0222.6	C29F4.1	col-144	col-125	1	CoExpression
B0222.6	C34H4.4	col-144	col-107	1	CoExpression
B0222.6	C44C10.1	col-144	col-180	1	CoExpression
B0222.6	F08G5.4	col-144	col-130	1	CoExpression
B0222.6	F27C1.8	col-144	dpy-5	1	CoExpression
B0222.6	F30B5.1	col-144	dpy-13	1	CoExpression
B0222.6	F36A4.10	col-144	col-34	1	CoExpression
B0222.6	F38A3.2	col-144	ram-2	1	CoExpression
B0222.6	F52B11.4	col-144	col-133	1	CoExpression
B0222.6	F54D1.2	col-144	col-126	1	CoExpression
B0222.6	F54D1.3	col-144	col-127	1	CoExpression
B0222.6	F55C10.2	col-144	col-154	1	CoExpression
B0222.6	F55C10.3	col-144	col-155	1	CoExpression
B0222.6	F57B7.3	col-144	col-156	1	CoExpression
B0222.6	K08C9.4	col-144	col-65	1	CoExpression
B0222.6	M195.1	col-144	col-77	1	CoExpression
B0222.6	T11F9.9	col-144	col-157	1	CoExpression
B0222.6	T28C6.4	col-144	col-117	1	CoExpression
B0222.6	W05B2.1	col-144	col-94	1	CoExpression
B0222.6	Y41E3.2	col-144	dpy-4	1	CoExpression
B0222.7	B0222.8	col-145	col-10	1	CoExpression
B0222.7	C09G5.4	col-145	col-39	1	CoExpression
B0222.7	C29F4.1	col-145	col-125	1	CoExpression
B0222.7	C34H4.4	col-145	col-107	1	CoExpression
B0222.7	C44C10.1	col-145	col-180	1	CoExpression
B0222.7	C50B6.4	col-145	col-161	1	CoExpression
B0222.7	F08G5.4	col-145	col-130	1	CoExpression
B0222.7	F09G8.6	col-145	col-91	1	CoExpression
B0222.7	F27C1.8	col-145	dpy-5	1	CoExpression
B0222.7	F30B5.1	col-145	dpy-13	1	CoExpression
B0222.7	F38A3.2	col-145	ram-2	1	CoExpression
B0222.7	F52B11.4	col-145	col-133	1	CoExpression
B0222.7	F54D1.2	col-145	col-126	1	CoExpression
B0222.7	F54D1.3	col-145	col-127	1	CoExpression
B0222.7	F55C10.2	col-145	col-154	1	CoExpression
B0222.7	F55C10.3	col-145	col-155	1	CoExpression
B0222.7	F57B7.3	col-145	col-156	1	CoExpression
B0222.7	K08C9.4	col-145	col-65	1	CoExpression
B0222.7	M195.1	col-145	col-77	1	CoExpression
B0222.7	T11F9.9	col-145	col-157	1	CoExpression
B0222.7	T28C6.4	col-145	col-117	1	CoExpression
B0222.7	W05B2.1	col-145	col-94	1	CoExpression
B0222.7	W05B2.5	col-145	col-93	1	CoExpression
B0222.7	W05B2.6	col-145	col-92	1	CoExpression
B0222.7	Y41E3.2	col-145	dpy-4	1	CoExpression
B0222.7	ZC373.7	col-145	col-176	1	CoExpression
B0222.8	C09G5.4	col-10	col-39	1	CoExpression
B0222.8	C29F4.1	col-10	col-125	1	CoExpression
B0222.8	C34H4.4	col-10	col-107	1	CoExpression
B0222.8	C44C10.1	col-10	col-180	1	CoExpression
B0222.8	F08G5.4	col-10	col-130	1	CoExpression
B0222.8	F27C1.8	col-10	dpy-5	1	CoExpression
B0222.8	F30B5.1	col-10	dpy-13	1	CoExpression
B0222.8	F36A4.10	col-10	col-34	1	CoExpression
B0222.8	F38A3.2	col-10	ram-2	1	CoExpression
B0222.8	F54D1.2	col-10	col-126	1	CoExpression
B0222.8	F54D1.3	col-10	col-127	1	CoExpression
B0222.8	F55C10.2	col-10	col-154	1	CoExpression
B0222.8	F55C10.3	col-10	col-155	1	CoExpression
B0222.8	F57B7.3	col-10	col-156	1	CoExpression
B0222.8	K08C9.4	col-10	col-65	1	CoExpression
B0222.8	M195.1	col-10	col-77	1	CoExpression
B0222.8	T11F9.9	col-10	col-157	1	CoExpression
B0222.8	T28C6.4	col-10	col-117	1	CoExpression
B0222.8	ZC373.7	col-10	col-176	1	CoExpression
B0228.5	F43G9.11	B0228.5	ces-1	1	CoExpression
B0228.5	K07A9.2	B0228.5	cmk-1	1	CoExpression
B0228.5	T03G11.3	B0228.5	T03G11.3	1	CoExpression
B0228.7	C15B12.1	B0228.7	C15B12.1	1	CoExpression
B0228.7	C16A3.9	B0228.7	rps-13	1	CoExpression
B0228.7	C37H5.5	B0228.7	C37H5.5	1	CoExpression
B0228.7	F15D3.7	B0228.7	F15D3.7	1	CoExpression
B0228.7	F28C6.7	B0228.7	rpl-26	1	CoExpression
B0228.7	T19B4.3	B0228.7	T19B4.3	1	CoExpression
B0228.7	ZC581.9	B0228.7	ZC581.9	1	CoExpression
B0238.11	F32E10.6	B0238.11	F32E10.6	1	CoExpression
B0238.1	B0238.13	B0238.1	B0238.13	1	CoExpression
B0238.9	C01G8.1	B0238.9	C01G8.1	1	CoExpression
B0238.9	C14C11.2	B0238.9	C14C11.2	1	CoExpression
B0238.9	C30B5.1	B0238.9	tag-319	1	CoExpression
B0238.9	C41G7.3	B0238.9	C41G7.3	1	CoExpression
B0238.9	F18A11.1	B0238.9	puf-6	1	CoExpression
B0238.9	F56C9.3	B0238.9	F56C9.3	1	CoExpression
B0238.9	R119.7	B0238.9	R119.7	1	CoExpression
B0238.9	R12E2.10	B0238.9	R12E2.10	1	CoExpression
B0238.9	T02E1.3	B0238.9	T02E1.3	1	CoExpression
B0238.9	T21E3.1	B0238.9	T21E3.1	1	CoExpression
B0238.9	W02A2.7	B0238.9	mex-5	1	CoExpression
B0238.9	W05F2.3	B0238.9	W05F2.3	1	CoExpression
B0238.9	Y17G9B.A	B0238.9	Y17G9B.A	1	CoExpression
B0238.9	Y38F2A_6126.G	B0238.9	Y38F2A_6126.G	1	CoExpression
B0238.9	Y48G1C_55.G	B0238.9	Y48G1C_55.G	1	CoExpression
B0238.9	Y62E10A.N	B0238.9	Y62E10A.N	1	CoExpression
B0240.2	B0464.6	B0240.2	B0464.6	1	CoExpression
B0240.2	C07H6.5	B0240.2	cgh-1	1	CoExpression
B0240.2	C49H3.8	B0240.2	C49H3.8	1	CoExpression
B0240.2	C50C3.8	B0240.2	C50C3.8	1	CoExpression
B0240.2	F18A1.5	B0240.2	F18A1.5	1	CoExpression
B0240.2	F58A4.8	B0240.2	tbg-1	1	CoExpression
B0240.2	F58F6.4	B0240.2	rfc-2	1	CoExpression
B0240.2	JC8.6	B0240.2	JC8.6	1	CoExpression
B0240.2	K06H7.1	B0240.2	K06H7.1	1	CoExpression
B0240.2	R09B3.1	B0240.2	exo-3	1	CoExpression
B0240.2	R10E4.4	B0240.2	mcm-5	1	CoExpression
B0240.2	T01G9.4	B0240.2	npp-2	1	CoExpression
B0240.2	Y17G7B.5	B0240.2	mcm-2	1	CoExpression
B0240.2	Y43C5A.6	B0240.2	rad-51	1	CoExpression
B0240.2	Y43F4B.4	B0240.2	npp-18	1	CoExpression
B0240.2	Y71F9B.7	B0240.2	plk-2	1	CoExpression
B0240.2	ZK863.4	B0240.2	ZK863.4	1	CoExpression
B0244.2	C09D4.1	ida-1	C09D4.1	1	CoExpression
B0244.2	F10E7.4	ida-1	F10E7.4	1	CoExpression
B0244.2	T03D8.3	ida-1	T03D8.3	1	CoExpression
B0244.2	VM106R.1	ida-1	VM106R.1	1	CoExpression
B0244.2	Y37D8A.23	ida-1	unc-25	1	CoExpression
B0244.2	ZK1073.1	ida-1	ZK1073.1	1	CoExpression
B0244.8	B0244.9	egg-1	B0244.9	1	CoExpression
B0244.8	B0280.5	egg-1	B0280.5	1	CoExpression
B0244.8	B0513.4	egg-1	B0513.4	1	CoExpression
B0244.8	C01F6.3	egg-1	cyp-31A1	1	CoExpression
B0244.8	C01G8.1	egg-1	C01G8.1	1	CoExpression
B0244.8	C03E10.6	egg-1	C03E10.6	1	CoExpression
B0244.8	C04F6.1	egg-1	vit-5	1	CoExpression
B0244.8	C07G2.1	egg-1	cej-1	1	CoExpression
B0244.8	C08F11.11	egg-1	C08F11.11	1	CoExpression
B0244.8	C08F11.12	egg-1	C08F11.12	1	CoExpression
B0244.8	C10G8.4	egg-1	C10G8.4	1	CoExpression
B0244.8	C14B1.9	egg-1	C14B1.9	1	CoExpression
B0244.8	C14C11.2	egg-1	C14C11.2	1	CoExpression
B0244.8	C17G1.2	egg-1	C17G1.2	1	CoExpression
B0244.8	C18G1.4	egg-1	C18G1.4	1	CoExpression
B0244.8	C24G6.1	egg-1	syp-2	1	CoExpression
B0244.8	C25A8.4	egg-1	C25A8.4	1	CoExpression
B0244.8	C28C12.2	egg-1	C28C12.2	1	CoExpression
B0244.8	C28D4.3	egg-1	gln-6	1	CoExpression
B0244.8	C30B5.1	egg-1	tag-319	1	CoExpression
B0244.8	C31H1.8	egg-1	C31H1.8	1	CoExpression
B0244.8	C41G11.1	egg-1	C41G11.1	1	CoExpression
B0244.8	C41G7.3	egg-1	C41G7.3	1	CoExpression
B0244.8	C42D8.2	egg-1	vit-2	1	CoExpression
B0244.8	C44B12.1	egg-1	C44B12.1	1	CoExpression
B0244.8	C44B12.5	egg-1	C44B12.5	1	CoExpression
B0244.8	C44B7.5	egg-1	C44B7.5	1	CoExpression
B0244.8	C53B7.2	egg-1	C53B7.2	1	CoExpression
B0244.8	D1054.10	egg-1	D1054.10	1	CoExpression
B0244.8	D1054.11	egg-1	D1054.11	1	CoExpression
B0244.8	D1081.7	egg-1	D1081.7	1	CoExpression
B0244.8	F11H8.3	egg-1	col-8	1	CoExpression
B0244.8	F17E9.4	egg-1	F17E9.4	1	CoExpression
B0244.8	F20H11.5	egg-1	F20H11.5	1	CoExpression
B0244.8	F22B3.4	egg-1	F22B3.4	1	CoExpression
B0244.8	F22B7.6	egg-1	polk-1	1	CoExpression
B0244.8	F26D10.10	egg-1	gln-5	1	CoExpression
B0244.8	F26F12.1	egg-1	col-140	1	CoExpression
B0244.8	F27C8.6	egg-1	F27C8.6	1	CoExpression
B0244.8	F35C11.5	egg-1	F35C11.5	1	CoExpression
B0244.8	F39H2.4	egg-1	syp-3	1	CoExpression
B0244.8	F41H10.10	egg-1	htp-1	1	CoExpression
B0244.8	F44F4.2	egg-1	F44F4.2	1	CoExpression
B0244.8	F46F11.2	egg-1	cey-2	1	CoExpression
B0244.8	F48E3.4	egg-1	F48E3.4	1	CoExpression
B0244.8	F49E12.1	egg-1	F49E12.1	1	CoExpression
B0244.8	F49E12.2	egg-1	dod-23	1	CoExpression
B0244.8	F52E1.10	egg-1	F52E1.10	1	CoExpression
B0244.8	F53H4.2	egg-1	F53H4.2	1	CoExpression
B0244.8	F54C9.8	egg-1	puf-5	1	CoExpression
B0244.8	F54E12.2	egg-1	F54E12.2	1	CoExpression
B0244.8	F55B11.2	egg-1	F55B11.2	1	CoExpression
B0244.8	F55G1.6	egg-1	F55G1.6	1	CoExpression
B0244.8	F55G1.8	egg-1	plk-3	1	CoExpression
B0244.8	F56B6.1	egg-1	F56B6.1	1	CoExpression
B0244.8	F57B10.12	egg-1	mei-2	1	CoExpression
B0244.8	F57C2.2	egg-1	F57C2.2	1	CoExpression
B0244.8	F57C2.4	egg-1	F57C2.4	1	CoExpression
B0244.8	F59D8.A	egg-1	F59D8.A	1	CoExpression
B0244.8	F59D8.C	egg-1	F59D8.C	1	CoExpression
B0244.8	F59D8.D	egg-1	F59D8.D	1	CoExpression
B0244.8	F59D8.E	egg-1	F59D8.E	1	CoExpression
B0244.8	F59D8.F	egg-1	F59D8.F	1	CoExpression
B0244.8	H02I12.1	egg-1	H02I12.1	1	CoExpression
B0244.8	H02I12.5	egg-1	H02I12.5	1	CoExpression
B0244.8	H02I12.8	egg-1	cyp-31A2	1	CoExpression
B0244.8	H13N06.6	egg-1	tbh-1	1	CoExpression
B0244.8	K01C8.3	egg-1	tdc-1	1	CoExpression
B0244.8	K04C1.5	egg-1	K04C1.5	1	CoExpression
B0244.8	K07A1.6	egg-1	K07A1.6	1	CoExpression
B0244.8	K07H8.6	egg-1	vit-6	1	CoExpression
B0244.8	K08B4.6	egg-1	cli-2	1	CoExpression
B0244.8	K08F4.3	egg-1	K08F4.3	1	CoExpression
B0244.8	K09F5.2	egg-1	vit-1	1	CoExpression
B0244.8	M01E11.5	egg-1	cey-3	1	CoExpression
B0244.8	R01H2.3	egg-1	egg-2	1	CoExpression
B0244.8	R02F2.4	egg-1	R02F2.4	1	CoExpression
B0244.8	R06C7.4	egg-1	R06C7.4	1	CoExpression
B0244.8	R12E2.10	egg-1	R12E2.10	1	CoExpression
B0244.8	T01C3.3	egg-1	T01C3.3	1	CoExpression
B0244.8	T01H3.4	egg-1	T01H3.4	1	CoExpression
B0244.8	T07G12.10	egg-1	zim-2	1	CoExpression
B0244.8	T07G12.11	egg-1	zim-3	1	CoExpression
B0244.8	T10C6.8	egg-1	T10C6.8	1	CoExpression
B0244.8	T11F8.3	egg-1	rme-2	1	CoExpression
B0244.8	T11F9.3	egg-1	nas-20	1	CoExpression
B0244.8	T13F2.6	egg-1	T13F2.6	1	CoExpression
B0244.8	T21E3.1	egg-1	T21E3.1	1	CoExpression
B0244.8	T22D1.5	egg-1	T22D1.5	1	CoExpression
B0244.8	T23G11.2	egg-1	gna-2	1	CoExpression
B0244.8	T23G11.3	egg-1	gld-1	1	CoExpression
B0244.8	T24D1.3	egg-1	T24D1.3	1	CoExpression
B0244.8	T25G3.2	egg-1	chs-1	1	CoExpression
B0244.8	T27A10.4	egg-1	T27A10.4	1	CoExpression
B0244.8	W01A11.2	egg-1	W01A11.2	1	CoExpression
B0244.8	W02D9.6	egg-1	W02D9.6	1	CoExpression
B0244.8	W02D9.7	egg-1	W02D9.7	1	CoExpression
B0244.8	W03F11.1	egg-1	W03F11.1	1	CoExpression
B0244.8	W05F2.3	egg-1	W05F2.3	1	CoExpression
B0244.8	W09C3.7	egg-1	W09C3.7	1	CoExpression
B0244.8	Y17G9B.A	egg-1	Y17G9B.A	1	CoExpression
B0244.8	Y38F2A_6126.G	egg-1	Y38F2A_6126.G	1	CoExpression
B0244.8	Y39E4B.5	egg-1	Y39E4B.5	1	CoExpression
B0244.8	Y43E12A.1	egg-1	cyb-2.1	1	CoExpression
B0244.8	Y45F10A.2	egg-1	puf-3	1	CoExpression
B0244.8	Y45F10C.2	egg-1	Y45F10C.2	1	CoExpression
B0244.8	Y45F10C.4	egg-1	Y45F10C.4	1	CoExpression
B0244.8	Y62E10A.N	egg-1	Y62E10A.N	1	CoExpression
B0244.8	Y62H9A.3	egg-1	Y62H9A.3	1	CoExpression
B0244.8	Y62H9A.4	egg-1	Y62H9A.4	1	CoExpression
B0244.8	Y62H9A.5	egg-1	Y62H9A.5	1	CoExpression
B0244.8	Y62H9A.6	egg-1	Y62H9A.6	1	CoExpression
B0244.8	Y75B12B.1	egg-1	Y75B12B.1	1	CoExpression
B0244.8	Y77E11A_3443.F	egg-1	Y77E11A_3443.F	1	CoExpression
B0244.8	ZC317.7	egg-1	ZC317.7	1	CoExpression
B0244.8	ZC373.2	egg-1	ZC373.2	1	CoExpression
B0244.8	ZC513.6	egg-1	oma-2	1	CoExpression
B0244.8	ZK381.1	egg-1	him-3	1	CoExpression
B0244.8	ZK792.2	egg-1	inx-8	1	CoExpression
B0244.8	ZK792.3	egg-1	inx-9	1	CoExpression
B0244.8	ZK813.1	egg-1	ZK813.1	1	CoExpression
B0244.8	ZK813.3	egg-1	ZK813.3	1	CoExpression
B0244.8	ZK938.7	egg-1	ZK938.7	1	CoExpression
B0244.9	B0280.5	B0244.9	B0280.5	1	CoExpression
B0244.9	B0513.4	B0244.9	B0513.4	1	CoExpression
B0244.9	C03D6.6	B0244.9	C03D6.6	1	CoExpression
B0244.9	C03E10.6	B0244.9	C03E10.6	1	CoExpression
B0244.9	C08F11.11	B0244.9	C08F11.11	1	CoExpression
B0244.9	C14B1.2	B0244.9	C14B1.2	1	CoExpression
B0244.9	C14B1.9	B0244.9	C14B1.9	1	CoExpression
B0244.9	C17G1.2	B0244.9	C17G1.2	1	CoExpression
B0244.9	C28C12.2	B0244.9	C28C12.2	1	CoExpression
B0244.9	C44B12.1	B0244.9	C44B12.1	1	CoExpression
B0244.9	D1054.11	B0244.9	D1054.11	1	CoExpression
B0244.9	F17E9.4	B0244.9	F17E9.4	1	CoExpression
B0244.9	F22B3.4	B0244.9	F22B3.4	1	CoExpression
B0244.9	F26D10.10	B0244.9	gln-5	1	CoExpression
B0244.9	F39H2.4	B0244.9	syp-3	1	CoExpression
B0244.9	F48E3.4	B0244.9	F48E3.4	1	CoExpression
B0244.9	F49E12.1	B0244.9	F49E12.1	1	CoExpression
B0244.9	F49E12.2	B0244.9	dod-23	1	CoExpression
B0244.9	F52E1.10	B0244.9	F52E1.10	1	CoExpression
B0244.9	F53H4.2	B0244.9	F53H4.2	1	CoExpression
B0244.9	F55B11.2	B0244.9	F55B11.2	1	CoExpression
B0244.9	F55G1.8	B0244.9	plk-3	1	CoExpression
B0244.9	H02I12.1	B0244.9	H02I12.1	1	CoExpression
B0244.9	K04C1.5	B0244.9	K04C1.5	1	CoExpression
B0244.9	K08F4.3	B0244.9	K08F4.3	1	CoExpression
B0244.9	R01H2.3	B0244.9	egg-2	1	CoExpression
B0244.9	R06C7.4	B0244.9	R06C7.4	1	CoExpression
B0244.9	T01C3.3	B0244.9	T01C3.3	1	CoExpression
B0244.9	T10C6.8	B0244.9	T10C6.8	1	CoExpression
B0244.9	T11F8.3	B0244.9	rme-2	1	CoExpression
B0244.9	T24D1.3	B0244.9	T24D1.3	1	CoExpression
B0244.9	W02D9.5	B0244.9	W02D9.5	1	CoExpression
B0244.9	W09C3.7	B0244.9	W09C3.7	1	CoExpression
B0244.9	Y38F2A_6126.G	B0244.9	Y38F2A_6126.G	1	CoExpression
B0244.9	Y45F10A.2	B0244.9	puf-3	1	CoExpression
B0244.9	Y45F10C.2	B0244.9	Y45F10C.2	1	CoExpression
B0244.9	Y62E10A.N	B0244.9	Y62E10A.N	1	CoExpression
B0244.9	Y62H9A.3	B0244.9	Y62H9A.3	1	CoExpression
B0244.9	Y62H9A.4	B0244.9	Y62H9A.4	1	CoExpression
B0244.9	Y62H9A.5	B0244.9	Y62H9A.5	1	CoExpression
B0244.9	Y62H9A.6	B0244.9	Y62H9A.6	1	CoExpression
B0244.9	Y75B12B.1	B0244.9	Y75B12B.1	1	CoExpression
B0250.1	B0393.1	rpl-2	rps-0	1	CoExpression
B0250.1	B0412.4	rpl-2	rps-29	1	CoExpression
B0250.1	C04F12.4	rpl-2	rpl-14	1	CoExpression
B0250.1	C14B9.7	rpl-2	rpl-21	1	CoExpression
B0250.1	C23G10.3	rpl-2	rps-3	1	CoExpression
B0250.1	C37C3.2	rpl-2	C37C3.2	1	CoExpression
B0250.1	C37H5.5	rpl-2	C37H5.5	1	CoExpression
B0250.1	C42C1.14	rpl-2	rpl-34	1	CoExpression
B0250.1	C49H3.11	rpl-2	rps-2	1	CoExpression
B0250.1	C56C10.8	rpl-2	icd-1	1	CoExpression
B0250.1	D1007.12	rpl-2	rpl-24.1	1	CoExpression
B0250.1	E04A4.8	rpl-2	rpl-20	1	CoExpression
B0250.1	F17C11.9	rpl-2	F17C11.9	1	CoExpression
B0250.1	F31E3.5	rpl-2	eft-3	1	CoExpression
B0250.1	F36A2.6	rpl-2	rps-15	1	CoExpression
B0250.1	F37C12.9	rpl-2	rps-14	1	CoExpression
B0250.1	F39B2.6	rpl-2	rps-26	1	CoExpression
B0250.1	F40F11.1	rpl-2	rps-11	1	CoExpression
B0250.1	F40F8.10	rpl-2	rps-9	1	CoExpression
B0250.1	F43H9.2	rpl-2	sptl-2	1	CoExpression
B0250.1	F53G12.10	rpl-2	rpl-7	1	CoExpression
B0250.1	F57B9.6	rpl-2	inf-1	1	CoExpression
B0250.1	K01C8.9	rpl-2	nst-1	1	CoExpression
B0250.1	K01G5.5	rpl-2	K01G5.5	1	CoExpression
B0250.1	K02B2.5	rpl-2	rps-25	1	CoExpression
B0250.1	K04D7.1	rpl-2	K04D7.1	1	CoExpression
B0250.1	K07C5.4	rpl-2	K07C5.4	1	CoExpression
B0250.1	K09H9.6	rpl-2	lpd-6	1	CoExpression
B0250.1	K11H12.2	rpl-2	rpl-15	1	CoExpression
B0250.1	R07H5.8	rpl-2	R07H5.8	1	CoExpression
B0250.1	R151.3	rpl-2	rpl-6	1	CoExpression
B0250.1	T05E11.1	rpl-2	rps-5	1	CoExpression
B0250.1	T07A9.11	rpl-2	rps-24	1	CoExpression
B0250.1	T08B2.10	rpl-2	rps-17	1	CoExpression
B0250.1	T25G3.3	rpl-2	T25G3.3	1	CoExpression
B0250.1	W01B11.3	rpl-2	W01B11.3	1	CoExpression
B0250.1	W01D2.1	rpl-2	W01D2.1	1	CoExpression
B0250.1	Y106G6H.2	rpl-2	pab-1	1	CoExpression
B0250.1	Y106G6H.3	rpl-2	rpl-30	1	CoExpression
B0250.1	Y17G9B.E	rpl-2	Y17G9B.E	1	CoExpression
B0250.1	Y24D9A.4	rpl-2	rpl-7A	1	CoExpression
B0250.1	Y24D9A.D	rpl-2	Y24D9A.D	1	CoExpression
B0250.1	Y38F2A_9208.A	rpl-2	Y38F2A_9208.A	1	CoExpression
B0250.1	Y45F10D.12	rpl-2	rpl-18	1	CoExpression
B0250.1	Y48B6A.2	rpl-2	rpl-43	1	CoExpression
B0250.1	Y53G8B_1025.A	rpl-2	Y53G8B_1025.A	1	CoExpression
B0250.1	Y54E2A.11	rpl-2	eif-3.B	1	CoExpression
B0250.1	Y57G11C.16	rpl-2	rps-18	1	CoExpression
B0250.1	Y62E10A.1	rpl-2	rpa-2	1	CoExpression
B0250.1	Y71F9A_294.C	rpl-2	Y71F9A_294.C	1	CoExpression
B0250.1	ZC434.2	rpl-2	rps-7	1	CoExpression
B0250.1	ZK430.7	rpl-2	ZK430.7	1	CoExpression
B0250.5	C05D11.11	B0250.5	mel-32	1	CoExpression
B0250.5	C14F11.1	B0250.5	C14F11.1	1	CoExpression
B0250.5	C32F10.8	B0250.5	C32F10.8	1	CoExpression
B0250.5	C36A4.9	B0250.5	C36A4.9	1	CoExpression
B0250.5	D2023.2	B0250.5	pyc-1	1	CoExpression
B0250.5	F01G4.2	B0250.5	ard-1	1	CoExpression
B0250.5	F23C8.5	B0250.5	F23C8.5	1	CoExpression
B0250.5	F53F4.10	B0250.5	F53F4.10	1	CoExpression
B0250.5	F54D8.3	B0250.5	alh-1	1	CoExpression
B0250.5	K06A5.6	B0250.5	K06A5.6	1	CoExpression
B0250.5	K08E3.5	B0250.5	K08E3.5	1	CoExpression
B0250.5	M03A8.1	B0250.5	dhs-28	1	CoExpression
B0250.5	T05C12.3	B0250.5	dylt-3	1	CoExpression
B0250.5	T05H4.5	B0250.5	T05H4.5	1	CoExpression
B0250.5	T13C5.5	B0250.5	bca-1	1	CoExpression
B0250.5	T22C1.7	B0250.5	jph-1	1	CoExpression
B0250.5	T25B9.9	B0250.5	T25B9.9	1	CoExpression
B0250.5	Y17G7B.7	B0250.5	tpi-1	1	CoExpression
B0250.5	Y48B6A.12	B0250.5	Y48B6A.12	1	CoExpression
B0250.5	ZK662.3	B0250.5	nhr-48	1	CoExpression
B0250.5	ZK669.4	B0250.5	ZK669.4	1	CoExpression
B0250.5	ZK829.4	B0250.5	ZK829.4	1	CoExpression
B0250.9	C10H11.8	B0250.9	C10H11.8	1	CoExpression
B0250.9	F25H2.10	B0250.9	rpa-0	1	CoExpression
B0250.9	F40F8.1	B0250.9	F40F8.1	1	CoExpression
B0250.9	K04G2.2	B0250.9	K04G2.2	1	CoExpression
B0250.9	ZC434.2	B0250.9	rps-7	1	CoExpression
B0250.9	ZC8.1	B0250.9	ZC8.1	1	CoExpression
B0252.2	M05B5.4	asm-1	M05B5.4	1	CoExpression
B0252.2	R12E2.13	asm-1	R12E2.13	1	CoExpression
B0261.1	C16A3.8	B0261.1	tag-213	1	CoExpression
B0261.1	F18A1.5	B0261.1	F18A1.5	1	CoExpression
B0261.1	F28B3.7	B0261.1	him-1	1	CoExpression
B0261.1	F28C6.6	B0261.1	suf-1	1	CoExpression
B0261.1	H19N07.2	B0261.1	H19N07.2	1	CoExpression
B0261.1	K08E4.1	B0261.1	spt-5	1	CoExpression
B0261.1	R02D3.3	B0261.1	R02D3.3	1	CoExpression
B0261.1	R06A4.7	B0261.1	mes-2	1	CoExpression
B0261.1	T05C3.5	B0261.1	dnj-19	1	CoExpression
B0261.1	T12E12.4	B0261.1	drp-1	1	CoExpression
B0261.1	T19E7.3	B0261.1	bec-1	1	CoExpression
B0261.1	W08D2.7	B0261.1	W08D2.7	1	CoExpression
B0261.1	W08E3.2	B0261.1	W08E3.2	1	CoExpression
B0261.2	F20B6.8	let-363	hpk-1	1	CoExpression
B0261.4	C01F1.2	B0261.4	C01F1.2	1	CoExpression
B0261.4	C55B7.8	B0261.4	dbr-1	1	CoExpression
B0261.4	F29C12.4	B0261.4	F29C12.4	1	CoExpression
B0261.4	T09B4.9	B0261.4	T09B4.9	1	CoExpression
B0261.6	C24D10.2	B0261.6	C24D10.2	1	CoExpression
B0261.6	C39H7.1	B0261.6	C39H7.1	1	CoExpression
B0261.6	C45G9.9	B0261.6	C45G9.9	1	CoExpression
B0261.6	E03H12.5	B0261.6	E03H12.5	1	CoExpression
B0261.6	F08H9.2	B0261.6	F08H9.2	1	CoExpression
B0261.6	F32H2.7	B0261.6	F32H2.7	1	CoExpression
B0261.6	F58E6.5	B0261.6	F58E6.5	1	CoExpression
B0261.6	R10E9.2	B0261.6	R10E9.2	1	CoExpression
B0261.6	Y116F11A.ZZ1	B0261.6	Y116F11A.ZZ1	1	CoExpression
B0261.6	ZK265.3	B0261.6	ZK265.3	1	CoExpression
B0261.7	C01G8.1	B0261.7	C01G8.1	1	CoExpression
B0261.7	C07G2.1	B0261.7	cej-1	1	CoExpression
B0261.7	C14B1.9	B0261.7	C14B1.9	1	CoExpression
B0261.7	C28D4.3	B0261.7	gln-6	1	CoExpression
B0261.7	C30B5.1	B0261.7	tag-319	1	CoExpression
B0261.7	C31H1.8	B0261.7	C31H1.8	1	CoExpression
B0261.7	C41G7.3	B0261.7	C41G7.3	1	CoExpression
B0261.7	D1081.7	B0261.7	D1081.7	1	CoExpression
B0261.7	F21D5.1	B0261.7	F21D5.1	1	CoExpression
B0261.7	F27C8.6	B0261.7	F27C8.6	1	CoExpression
B0261.7	F41H10.10	B0261.7	htp-1	1	CoExpression
B0261.7	F46F11.2	B0261.7	cey-2	1	CoExpression
B0261.7	F56C9.3	B0261.7	F56C9.3	1	CoExpression
B0261.7	F56C9.6	B0261.7	F56C9.6	1	CoExpression
B0261.7	F57B10.12	B0261.7	mei-2	1	CoExpression
B0261.7	F57C9.5	B0261.7	htp-3	1	CoExpression
B0261.7	T07G12.6	B0261.7	zim-1	1	CoExpression
B0261.7	T19B10.6	B0261.7	T19B10.6	1	CoExpression
B0261.7	T22D1.5	B0261.7	T22D1.5	1	CoExpression
B0261.7	T23G11.2	B0261.7	gna-2	1	CoExpression
B0261.7	T25E12.5	B0261.7	T25E12.5	1	CoExpression
B0261.7	T27D1.1	B0261.7	cyn-9	1	CoExpression
B0261.7	Y43E12A.1	B0261.7	cyb-2.1	1	CoExpression
B0261.7	Y45F10A.2	B0261.7	puf-3	1	CoExpression
B0261.7	Y45F10C.3	B0261.7	Y45F10C.3	1	CoExpression
B0261.7	ZC404.8	B0261.7	spn-4	1	CoExpression
B0261.7	ZK938.7	B0261.7	ZK938.7	1	CoExpression
B0272.1	B0495.8	tbb-4	B0495.8	1	CoExpression
B0272.1	C44B11.3	tbb-4	mec-12	1	CoExpression
B0272.1	F35G12.8	tbb-4	smc-4	1	CoExpression
B0272.1	R06C7.8	tbb-4	bub-1	1	CoExpression
B0272.1	T19H12.2	tbb-4	T19H12.2	1	CoExpression
B0272.1	T22H6.2	tbb-4	T22H6.2	1	CoExpression
B0272.1	W03G11.4	tbb-4	W03G11.4	1	CoExpression
B0272.1	Y106G6E.6	tbb-4	Y106G6E.6	1	CoExpression
B0272.1	Y60A3A.9	tbb-4	Y60A3A.9	1	CoExpression
B0272.1	ZK1128.5	tbb-4	ZK1128.5	1	CoExpression
B0272.1	ZK757.1	tbb-4	ZK757.1	1	CoExpression
B0272.2	F32A5.7	B0272.2	lsm-4	1	CoExpression
[truncated: 48,001 more rows]

## Sheet: Superimposed Network, part 2
Gene1 ID	Gene2 ID	Gene1 Name	Gene2 Name	Number of Supports	Supports
F26E4.10	F32E10.4	drsh-1	ima-3	1	Interolog
F26E4.12	M03F8.3	F26E4.12	M03F8.3	1	Interolog
F26E4.1	F29D10.4	sur-6	hum-1	1	Interolog
F26E4.1	F54A3.3	sur-6	F54A3.3	1	Interolog
F26E4.1	F55G1.11	sur-6	his-60	1	Interolog
F26E4.1	F56F3.5	sur-6	rps-1	1	Interolog
F26E4.1	H19N07.2	sur-6	H19N07.2	1	Interolog
F26E4.1	T05C12.7	sur-6	cct-1	1	Interolog
F26E4.1	T08B2.10	sur-6	rps-17	1	Interolog
F26E4.1	T21B10.7	sur-6	T21B10.7	1	Interolog
F26E4.1	Y106G6E.6	sur-6	Y106G6E.6	1	Interolog
F26E4.1	Y71H10A.1	sur-6	Y71H10A.1	1	Interolog
F26E4.2	F33D11.11	F26E4.2	F33D11.11	1	Interolog
F26E4.3	R13F6.9	F26E4.3	sma-3	1	Interolog
F26E4.6	F43C1.2	F26E4.6	mpk-1	1	Interolog
F26E4.7	F43C1.2	F26E4.7	mpk-1	1	Interolog
F26E4.8	K01G5.4	tba-1	ran-1	1	Interolog
F26E4.9	ZK250.8	cco-1	ZK250.8	1	Interolog
F26F12.1	F42H10.7	col-140	F42H10.7	1	Interolog
F26F12.1	R12B2.1	col-140	sma-4	1	Interolog
F26F2.3	W09H1.6	F26F2.3	lec-1	1	Interolog
F26F2.3	ZK892.1	F26F2.3	lec-3	1	Interolog
F26F4.10	ZC434.5	rrt-1	ers-2	1	Interolog
F26F4.11	F49E8.4	F26F4.11	cdd-2	1	Interolog
F26F4.11	H43I07.2	F26F4.11	H43I07.2	1	Interolog
F26F4.11	R11G11.7	F26F4.11	pqn-60	1	Interolog
F26F4.11	W02G9.2	F26F4.11	W02G9.2	1	Interolog
F26F4.11	W02G9.3	F26F4.11	W02G9.3	1	Interolog
F26F4.11	W09C3.4	F26F4.11	W09C3.4	1	Interolog
F26F4.11	Y48E1A.1	F26F4.11	Y48E1A.1	1	Interolog
F26F4.11	Y54E10BR.6	F26F4.11	Y54E10BR.6	1	Interolog
F26F4.11	ZK856.10	F26F4.11	ZK856.10	1	Interolog
F26F4.1	ZK637.5	F26F4.1	tag-205	1	Interolog
F26F4.2	R09B5.5	F26F4.2	pqn-54	1	Interolog
F26F4.5	T26A5.9	F26F4.5	dlc-1	1	Interolog
F26G1.1	M01E11.6	F26G1.1	klp-15	1	Interolog
F26G5.9	F38A6.1	tam-1	pha-4	1	Interolog
F26G5.9	T04H1.2	tam-1	T04H1.2	1	Interolog
F26H11.4	F28D1.2	F26H11.4	F28D1.2	1	Interolog
F26H11.4	F54D10.7	F26H11.4	F54D10.7	1	Interolog
F26H9.2	F56C9.1	F26H9.2	gsp-2	1	Interolog
F26H9.5	ZK742.1	F26H9.5	imb-4	1	Interolog
F26H9.6	F27D9.1	rab-5	unc-18	1	Interolog
F26H9.6	F46A9.5	rab-5	skr-1	1	Interolog
F26H9.6	F56A8.7	rab-5	unc-64	1	Interolog
F26H9.6	F59A6.1	rab-5	nsy-1	1	Interolog
F26H9.6	R07E4.6	rab-5	kin-2	1	Interolog
F26H9.6	T03F6.2	rab-5	dnj-17	1	Interolog
F26H9.6	T10G3.5	rab-5	eea-1	1	Interolog
F26H9.6	W01H2.3	rab-5	rab-37	1	Interolog
F26H9.6	Y106G6E.6	rab-5	Y106G6E.6	1	Interolog
F26H9.6	Y51H4A.3	rab-5	rho-1	1	Interolog
F26H9.6	ZK909.2	rab-5	kin-1	1	Interolog
F27C1.2	T11B7.4	F27C1.2	eat-1	1	Interolog
F27C1.6	F28D1.2	F27C1.6	F28D1.2	1	Interolog
F27C1.6	F29G9.2	F27C1.6	F29G9.2	1	Interolog
F27C1.6	F29G9.3	F27C1.6	aps-1	1	Interolog
F27C1.6	T28C6.7	F27C1.6	T28C6.7	1	Interolog
F27C1.6	Y47D3B.9	F27C1.6	Y47D3B.9	1	Interolog
F27C1.6	Y48B6A.11	F27C1.6	Y48B6A.11	1	Interolog
F27C1.6	Y54E2A.3	F27C1.6	tac-1	1	Interolog
F27C1.7	Y69A2AR.18	F27C1.7	Y69A2AR.18	1	Interolog
F27C1.7	Y82E9BR.3	F27C1.7	Y82E9BR.3	1	Interolog
F27C8.2	T05G5.10	F27C8.2	iff-1	1	Interolog
F27C8.2	T08B2.5	F27C8.2	T08B2.5	1	Interolog
F27D4.1	W03B1.4	F27D4.1	srs-1	1	Interolog
F27D4.4	T27E9.7	F27D4.4	T27E9.7	1	Interolog
F27D4.4	T28D6.6	F27D4.4	T28D6.6	1	Interolog
F27D9.1	F37A4.7	unc-18	rbf-1	1	Interolog
F27D9.1	K09B11.9	unc-18	K09B11.9	1	Interolog
F27D9.1	K12G11.4	unc-18	sodh-2	1	Interolog
F27D9.1	T27E9.3	unc-18	cdk-5	1	Interolog
F27D9.1	T27E9.7	unc-18	T27E9.7	1	Interolog
F27D9.1	Y22F5A.3	unc-18	Y22F5A.3	1	Interolog
F27D9.1	Y54E10A.9	unc-18	vbh-1	1	Interolog
F27D9.1	Y77E11A.13	unc-18	npp-20	1	Interolog
F27D9.1	Y87G2A.8	unc-18	Y87G2A.8	1	Interolog
F27E11.3	ZK849.2	cfz-2	ZK849.2	1	Interolog
F28A12.1	Y113G7B.23	F28A12.1	psa-1	1	Interolog
F28B12.2	F49E10.5	egl-44	F49E10.5	1	Interolog
F28B3.7	F33H2.5	him-1	F33H2.5	1	Interolog
F28B3.7	F55G1.8	him-1	plk-3	1	Interolog
F28B3.7	JC8.2	him-1	JC8.2	1	Interolog
F28B3.7	K08A8.3	him-1	coh-1	1	Interolog
F28B3.7	T04H1.4	him-1	rad-50	1	Interolog
F28B3.7	T09A5.2	him-1	klp-3	1	Interolog
F28B3.7	T21E12.4	him-1	dhc-1	1	Interolog
F28B3.7	Y47D3A.26	him-1	smc-3	1	Interolog
F28B3.7	Y50D7A.6	him-1	klp-20	1	Interolog
F28B3.7	Y71F9AL.16	him-1	arx-1	1	Interolog
F28B3.7	ZK858.1	him-1	ZK858.1	1	Interolog
F28B3.8	F32E10.4	imb-1	ima-3	1	Interolog
F28B3.8	F32G8.6	imb-1	cat-4	1	Interolog
F28B3.8	F35D11.11	imb-1	F35D11.11	1	Interolog
F28B3.8	F37A4.8	imb-1	isw-1	1	Interolog
F28B3.8	F55G1.8	imb-1	plk-3	1	Interolog
F28B3.8	K01G5.4	imb-1	ran-1	1	Interolog
F28B3.8	K07A3.1	imb-1	fbp-1	1	Interolog
F28B3.8	K07A9.2	imb-1	cmk-1	1	Interolog
F28B3.8	K07C5.4	imb-1	K07C5.4	1	Interolog
F28B3.8	K11H12.2	imb-1	rpl-15	1	Interolog
F28B3.8	M01F1.2	imb-1	rpl-16	1	Interolog
F28B3.8	R07E4.6	imb-1	kin-2	1	Interolog
F28B3.8	R08C7.2	imb-1	R08C7.2	1	Interolog
F28B3.8	R13A5.12	imb-1	lpd-7	1	Interolog
F28B3.8	T07A9.8	imb-1	T07A9.8	1	Interolog
F28B3.8	T16H12.4	imb-1	T16H12.4	1	Interolog
F28B3.8	T22D1.3	imb-1	T22D1.3	1	Interolog
F28B3.8	VT23B5.2	imb-1	VT23B5.2	1	Interolog
F28B3.8	W01B11.3	imb-1	W01B11.3	1	Interolog
F28B3.8	Y113G7B.23	imb-1	psa-1	1	Interolog
F28B3.8	Y45F10D.12	imb-1	rpl-18	1	Interolog
F28B3.8	Y54E2A.11	imb-1	eif-3.B	1	Interolog
F28B3.8	Y54G11A.5	imb-1	ctl-2	1	Interolog
F28B4.2	F53H8.2	F28B4.2	arr-1	1	Interolog
F28B4.2	F55A12.4	F28B4.2	dhs-2	1	Interolog
F28B4.2	ZK792.6	F28B4.2	let-60	1	Interolog
F28C10.1	F52E4.7	F28C10.1	F52E4.7	1	Interolog
F28C1.1	Y53C12A.2	F28C1.1	glt-5	1	Interolog
F28C1.2	Y105E8A.17	egl-10	ekl-4	1	Interolog
F28C6.2	T11B7.4	F28C6.2	eat-1	1	Interolog
F28C6.6	F36A4.7	suf-1	ama-1	1	Interolog
F28C6.6	F40F11.1	suf-1	rps-11	1	Interolog
F28C6.6	F55G1.11	suf-1	his-60	1	Interolog
F28C6.6	F56A8.6	suf-1	cpf-2	1	Interolog
F28C6.6	F59A2.4	suf-1	F59A2.4	1	Interolog
F28C6.6	M03F4.2	suf-1	act-4	1	Interolog
F28C6.6	R06A4.9	suf-1	R06A4.9	1	Interolog
F28C6.6	R10E9.1	suf-1	msi-1	1	Interolog
F28C6.6	R144.2	suf-1	R144.2	1	Interolog
F28C6.6	T22D1.3	suf-1	T22D1.3	1	Interolog
F28C6.6	Y106G6H.2	suf-1	pab-1	1	Interolog
F28C6.6	Y23H5B.6	suf-1	Y23H5B.6	1	Interolog
F28C6.6	Y32F6A.3	suf-1	pap-1	1	Interolog
F28C6.6	Y67H2A.1	suf-1	Y67H2A.1	1	Interolog
F28C6.6	ZK742.1	suf-1	imb-4	1	Interolog
F28C6.7	F52B5.6	rpl-26	rpl-25.2	1	Interolog
F28C6.7	F54C9.5	rpl-26	rpl-5	1	Interolog
F28C6.7	T24B8.1	rpl-26	rpl-32	1	Interolog
F28C6.7	Y37E3.8	rpl-26	Y37E3.8	1	Interolog
F28C6.7	Y48G8AL.8	rpl-26	rpl-17	1	Interolog
F28C6.7	Y71F9AL.13	rpl-26	rpl-1	1	Interolog
F28D1.10	ZK470.5	gex-3	tag-22	1	Interolog
F28D1.1	F48E8.6	F28D1.1	F48E8.6	1	Interolog
F28D1.1	F54A3.3	F28D1.1	F54A3.3	1	Interolog
F28D1.1	F55A12.8	F28D1.1	F55A12.8	1	Interolog
F28D1.1	F55H2.6	F28D1.1	clu-1	1	Interolog
F28D1.1	F57B9.5	F28D1.1	byn-1	1	Interolog
F28D1.1	K12H4.3	F28D1.1	K12H4.3	1	Interolog
F28D1.1	T01C3.7	F28D1.1	fib-1	1	Interolog
F28D1.1	T21B10.7	F28D1.1	T21B10.7	1	Interolog
F28D1.1	T23F6.4	F28D1.1	rbd-1	1	Interolog
F28D1.1	T27E9.7	F28D1.1	T27E9.7	1	Interolog
F28D1.1	Y45F10A.6	F28D1.1	Y45F10A.6	1	Interolog
F28D1.1	Y61A9LA.10	F28D1.1	Y61A9LA.10	1	Interolog
F28D1.2	F39H2.4	F28D1.2	syp-3	1	Interolog
F28D1.2	H02I12.5	F28D1.2	H02I12.5	1	Interolog
F28D1.2	T05C12.6	F28D1.2	mig-5	1	Interolog
F28D1.2	T17H7.4	F28D1.2	gei-16	1	Interolog
F28D1.2	T27F2.1	F28D1.2	skp-1	1	Interolog
F28D1.2	W07B3.2	F28D1.2	gei-4	1	Interolog
F28D1.2	ZK484.4	F28D1.2	ZK484.4	1	Interolog
F28D1.7	T27F2.3	rps-23	bir-1	1	Interolog
F28D1.7	Y105E8A.16	rps-23	rps-20	1	Interolog
F28D9.4	Y51H4A.8	F28D9.4	Y51H4A.8	1	Interolog
F28E10.3	T28C6.7	F28E10.3	T28C6.7	1	Interolog
F28E10.3	Y66D12A.9	F28E10.3	Y66D12A.9	1	Interolog
F28F5.3	K07D4.7	tag-204	tag-218	1	Interolog
F28F5.3	T11B7.4	tag-204	eat-1	1	Interolog
F28F5.3	T17H7.4	tag-204	gei-16	1	Interolog
F28F5.3	ZK849.1	tag-204	ZK849.1	1	Interolog
F28F5.3	ZK849.2	tag-204	ZK849.2	1	Interolog
F28F8.3	F32A5.7	lsm-5	lsm-4	1	Interolog
F28F8.3	F40F8.9	lsm-5	lsm-1	1	Interolog
F28F8.3	R10E9.1	lsm-5	msi-1	1	Interolog
F28F8.3	T10G3.6	lsm-5	gut-2	1	Interolog
F28F8.3	Y39G8C.1	lsm-5	xrn-1	1	Interolog
F28F8.3	Y62E10A.12	lsm-5	lsm-3	1	Interolog
F28F8.3	Y71G12B.14	lsm-5	lsm-6	1	Interolog
F28F8.3	ZK593.7	lsm-5	lsm-7	1	Interolog
F28F8.6	ZK20.3	atx-3	ZK20.3	1	Interolog
F28F9.1	F49E10.5	zag-1	F49E10.5	1	Interolog
F28F9.1	VC5.4	zag-1	mys-1	1	Interolog
F28F9.1	ZK370.2	zag-1	sma-2	1	Interolog
F28H1.1	W06F12.1	F28H1.1	lit-1	1	Interolog
F28H1.3	R11G1.4	ars-2	sax-1	1	Interolog
F28H1.3	Y59A8B.6	ars-2	Y59A8B.6	1	Interolog
F28H6.1	F53G12.10	akt-2	rpl-7	1	Interolog
F28H6.1	K08C7.1	akt-2	K08C7.1	1	Interolog
F28H6.1	T28C6.7	akt-2	T28C6.7	1	Interolog
F28H6.1	W09C3.6	akt-2	gsp-3	1	Interolog
F28H6.1	Y38F2AR.7	akt-2	Y38F2AR.7	1	Interolog
F28H6.3	Y50E8A.4	F28H6.3	unc-61	1	Interolog
F28H7.8	K06A1.5	F28H7.8	K06A1.5	1	Interolog
F29A7.3	W03G9.4	F29A7.3	app-1	1	Interolog
F29B9.4	F36G3.1	psr-1	F36G3.1	1	Interolog
F29B9.4	Y39B6A.34	psr-1	Y39B6A.34	1	Interolog
F29B9.4	Y54E2A.3	psr-1	tac-1	1	Interolog
F29B9.4	Y75B8A.1	psr-1	php-3	1	Interolog
F29B9.5	K04C2.4	F29B9.5	brd-1	1	Interolog
F29B9.5	K12C11.2	F29B9.5	smo-1	1	Interolog
F29B9.5	W04D2.1	F29B9.5	atn-1	1	Interolog
F29B9.6	F45G2.6	ubc-9	trf-1	1	Interolog
F29B9.6	F59A6.1	ubc-9	nsy-1	1	Interolog
F29B9.6	H17B01.1	ubc-9	H17B01.1	1	Interolog
F29B9.6	K04C2.4	ubc-9	brd-1	1	Interolog
F29B9.6	K12C11.2	ubc-9	smo-1	1	Interolog
F29B9.6	R09B3.1	ubc-9	exo-3	1	Interolog
F29B9.6	R12B2.1	ubc-9	sma-4	1	Interolog
F29B9.6	R13A1.4	ubc-9	unc-8	1	Interolog
F29B9.6	T11B7.4	ubc-9	eat-1	1	Interolog
F29B9.6	T14G8.1	ubc-9	chd-3	1	Interolog
F29B9.6	W03D2.4	ubc-9	pcn-1	1	Interolog
F29B9.6	W04D2.1	ubc-9	atn-1	1	Interolog
F29B9.6	W06D4.6	ubc-9	rad-54	1	Interolog
F29B9.6	W10D5.3	ubc-9	gei-17	1	Interolog
F29B9.6	Y37E11AR.2	ubc-9	Y37E11AR.2	1	Interolog
F29B9.6	Y43C5A.6	ubc-9	rad-51	1	Interolog
F29B9.6	Y51H4A.17	ubc-9	Y51H4A.17	1	Interolog
F29B9.6	Y59A8B.6	ubc-9	Y59A8B.6	1	Interolog
F29B9.6	Y63D3A.4	ubc-9	Y63D3A.4	1	Interolog
F29B9.6	ZK1098.1	ubc-9	ZK1098.1	1	Interolog
F29C12.1	K09B11.9	pqn-32	K09B11.9	1	Interolog
F29C12.4	F54C9.1	F29C12.4	iff-2	1	Interolog
F29C12.4	T01G9.2	F29C12.4	T01G9.2	1	Interolog
F29C4.1	R02D3.5	daf-1	R02D3.5	1	Interolog
F29C4.1	R12B2.1	daf-1	sma-4	1	Interolog
F29C4.1	T08G5.5	daf-1	T08G5.5	1	Interolog
F29C4.1	T25F10.2	daf-1	dbl-1	1	Interolog
F29C4.1	Y71H2B.10	daf-1	apb-1	1	Interolog
F29D10.4	F59A6.1	hum-1	nsy-1	1	Interolog
F29D10.4	JC8.2	hum-1	JC8.2	1	Interolog
F29D10.4	K07C5.1	hum-1	arx-2	1	Interolog
F29D10.4	M03F4.2	hum-1	act-4	1	Interolog
F29D10.4	R10E4.4	hum-1	mcm-5	1	Interolog
F29D10.4	T01G9.2	hum-1	T01G9.2	1	Interolog
F29D10.4	T09F3.3	hum-1	gpd-1	1	Interolog
F29D10.4	T20H4.3	hum-1	prs-1	1	Interolog
F29D10.4	T21H3.3	hum-1	cmd-1	1	Interolog
F29D10.4	W04B5.5	hum-1	W04B5.5	1	Interolog
F29D10.4	W10G6.2	hum-1	sgk-1	1	Interolog
F29D10.4	Y37D8A.1	hum-1	arx-5	1	Interolog
F29D10.4	Y47D3A.17	hum-1	obr-1	1	Interolog
F29D10.4	Y6D11A.2	hum-1	tag-286	1	Interolog
F29D10.4	Y71F9AL.16	hum-1	arx-1	1	Interolog
F29D10.4	Y73B6BL.3	hum-1	Y73B6BL.3	1	Interolog
F29D10.4	Y79H2A.6	hum-1	arx-3	1	Interolog
F29D10.4	ZK524.3	hum-1	lrs-2	1	Interolog
F29D10.5	W07B3.2	F29D10.5	gei-4	1	Interolog
F29D10.5	Y15E3A.1	F29D10.5	nhr-91	1	Interolog
F29D10.5	Y18D10A.5	F29D10.5	gsk-3	1	Interolog
F29D11.1	F55A12.3	lrp-1	ppk-1	1	Interolog
F29D11.1	Y54F10AM.2	lrp-1	feh-1	1	Interolog
F29F11.1	K12C11.2	sqv-4	smo-1	1	Interolog
F29F11.1	R07E3.7	sqv-4	R07E3.7	1	Interolog
F29F11.6	F52H3.2	gsp-1	F52H3.2	1	Interolog
F29F11.6	T09A5.9	gsp-1	T09A5.9	1	Interolog
F29G6.2	T17H7.4	F29G6.2	gei-16	1	Interolog
F29G6.3	F42G2.3	F29G6.3	F42G2.3	1	Interolog
F29G6.3	K11D2.3	F29G6.3	unc-101	1	Interolog
F29G6.3	T01D1.6	F29G6.3	abu-11	1	Interolog
F29G6.3	T11B7.4	F29G6.3	eat-1	1	Interolog
F29G6.3	W09H1.6	F29G6.3	lec-1	1	Interolog
F29G6.3	ZK1067.7	F29G6.3	pqn-95	1	Interolog
F29G6.3	ZK892.1	F29G6.3	lec-3	1	Interolog
F29G9.2	F43C1.2	F29G9.2	mpk-1	1	Interolog
F29G9.2	T05C12.6	F29G9.2	mig-5	1	Interolog
F29G9.2	T17H7.4	F29G9.2	gei-16	1	Interolog
F29G9.2	W07B3.2	F29G9.2	gei-4	1	Interolog
F29G9.2	Y17G7B.14	F29G9.2	Y17G7B.14	1	Interolog
F29G9.2	Y69A2AR.30	F29G9.2	mdf-2	1	Interolog
F29G9.3	F35D11.3	aps-1	F35D11.3	1	Interolog
F29G9.3	F43C1.2	aps-1	mpk-1	1	Interolog
F29G9.3	K11D2.3	aps-1	unc-101	1	Interolog
F29G9.3	T05C12.6	aps-1	mig-5	1	Interolog
F29G9.3	T17H7.4	aps-1	gei-16	1	Interolog
F29G9.3	T22D1.10	aps-1	ruvb-2	1	Interolog
F29G9.3	Y105E8A.9	aps-1	apg-1	1	Interolog
F29G9.3	Y17G7B.14	aps-1	Y17G7B.14	1	Interolog
F29G9.3	Y69A2AR.30	aps-1	mdf-2	1	Interolog
F29G9.5	K07E8.7	rpt-2	K07E8.7	1	Interolog
F29G9.5	T20F5.2	rpt-2	pbs-4	1	Interolog
F29G9.5	T22D1.9	rpt-2	rpn-1	1	Interolog
F29G9.7	Y92C3B.2	F29G9.7	uaf-1	1	Interolog
F30A10.1	F35H12.3	F30A10.1	sel-12	1	Interolog
F30A10.1	F36A2.13	F30A10.1	F36A2.13	1	Interolog
F30A10.1	F54F2.1	F30A10.1	F54F2.1	1	Interolog
F30A10.1	Y71F9B.7	F30A10.1	plk-2	1	Interolog
F30A10.1	ZK1058.2	F30A10.1	pat-3	1	Interolog
F30A10.3	F31D4.1	F30A10.3	F31D4.1	1	Interolog
F30A10.3	T22H2.5	F30A10.3	T22H2.5	1	Interolog
F30A10.3	Y104H12A.1	F30A10.3	nhr-41	1	Interolog
F30A10.3	Y77E11A.5	F30A10.3	Y77E11A.5	1	Interolog
F30A10.5	K07H8.6	stl-1	vit-6	1	Interolog
F30A10.6	F54C9.1	F30A10.6	iff-2	1	Interolog
F30A10.6	K12G11.3	F30A10.6	sodh-1	1	Interolog
F30A10.6	T05E11.6	F30A10.6	T05E11.6	1	Interolog
F30A10.6	T22D1.3	F30A10.6	T22D1.3	1	Interolog
F30A10.8	F47G6.1	stn-1	dyb-1	1	Interolog
F30A10.8	Y39D8C.1	stn-1	abt-4	1	Interolog
F30A10.8	ZK1067.1	stn-1	let-23	1	Interolog
F30A10.9	F56D2.1	F30A10.9	F56D2.1	1	Interolog
F30A10.9	Y67D8C.10	F30A10.9	mca-3	1	Interolog
F30F8.3	K06H7.4	F30F8.3	grp-1	1	Interolog
F30F8.3	ZK849.1	F30F8.3	ZK849.1	1	Interolog
F30F8.3	ZK849.2	F30F8.3	ZK849.2	1	Interolog
F30F8.8	F32A5.1	taf-5	ada-2	1	Interolog
F30F8.8	F54A3.3	taf-5	F54A3.3	1	Interolog
F30F8.8	H06O01.2	taf-5	H06O01.2	1	Interolog
F30F8.8	T05C12.7	taf-5	cct-1	1	Interolog
F30F8.8	T20B12.2	taf-5	tbp-1	1	Interolog
F30F8.8	T21B10.7	taf-5	T21B10.7	1	Interolog
F30F8.8	W04A8.7	taf-5	taf-1	1	Interolog
F30F8.8	W08E3.3	taf-5	tag-210	1	Interolog
F30F8.8	W09B6.2	taf-5	taf-6.1	1	Interolog
F30F8.8	Y18H1A.6	taf-5	pif-1	1	Interolog
F30F8.8	Y37E11B.4	taf-5	taf-2	1	Interolog
F30F8.8	Y47G6A.6	taf-5	pcaf-1	1	Interolog
F30F8.8	Y49E10.1	taf-5	rpt-6	1	Interolog
F30H5.3	F35A5.3	F30H5.3	abu-10	1	Interolog
F30H5.3	F43G9.11	F30H5.3	ces-1	1	Interolog
F30H5.3	Y65B4A.7	F30H5.3	Y65B4A.7	1	Interolog
F30H5.3	Y79H2A.11	F30H5.3	zyg-8	1	Interolog
F30H5.3	ZK1067.7	F30H5.3	pqn-95	1	Interolog
F31C3.1	K10D2.6	cyn-5	K10D2.6	1	Interolog
F31C3.1	Y51H4A.17	cyn-5	Y51H4A.17	1	Interolog
F31C3.1	ZK637.5	cyn-5	tag-205	1	Interolog
F31C3.2	F32B4.4	F31C3.2	F32B4.4	1	Interolog
F31C3.2	F32E10.4	F31C3.2	ima-3	1	Interolog
F31C3.2	F42D1.2	F31C3.2	F42D1.2	1	Interolog
F31C3.2	K12C11.2	F31C3.2	smo-1	1	Interolog
F31C3.2	Y37E11AR.2	F31C3.2	Y37E11AR.2	1	Interolog
F31C3.2	Y46G5A.15	F31C3.2	Y46G5A.15	1	Interolog
F31C3.2	ZK849.1	F31C3.2	ZK849.1	1	Interolog
F31C3.2	ZK849.2	F31C3.2	ZK849.2	1	Interolog
F31C3.2	ZK858.4	F31C3.2	mel-26	1	Interolog
F31D4.3	ZK550.6	fkb-6	ZK550.6	1	Interolog
F31D5.2	F49E7.1	F31D5.2	F49E7.1	1	Interolog
F31E3.1	F52B10.1	ceh-20	nmy-1	1	Interolog
F31E3.2	F59B1.7	F31E3.2	srx-41	1	Interolog
F31E3.2	H14N18.1	F31E3.2	unc-23	1	Interolog
F31E3.2	T11B7.1	F31E3.2	T11B7.1	1	Interolog
F31E3.2	T19D12.5	F31E3.2	T19D12.5	1	Interolog
F31E3.2	T21B6.3	F31E3.2	T21B6.3	1	Interolog
F31E3.2	T28F12.2	F31E3.2	unc-62	1	Interolog
F31E3.3	F32A11.2	rfc-4	hpr-17	1	Interolog
F31E3.3	F32E10.4	rfc-4	ima-3	1	Interolog
F31E3.3	F38B6.4	rfc-4	F38B6.4	1	Interolog
F31E3.3	F58F6.4	rfc-4	rfc-2	1	Interolog
F31E3.3	K08F4.1	rfc-4	K08F4.1	1	Interolog
F31E3.3	K09A11.1	rfc-4	K09A11.1	1	Interolog
F31E3.3	R05F9.6	rfc-4	R05F9.6	1	Interolog
F31E3.3	R10E4.5	rfc-4	R10E4.5	1	Interolog
F31E3.3	T22D1.3	rfc-4	T22D1.3	1	Interolog
F31E3.3	W03D2.4	rfc-4	pcn-1	1	Interolog
F31E3.3	Y46G5A.4	rfc-4	Y46G5A.4	1	Interolog
F31E3.3	Y57G11C.22	rfc-4	Y57G11C.22	1	Interolog
F31E3.3	Y69A2AR.18	rfc-4	Y69A2AR.18	1	Interolog
F31E3.4	Y106G6H.2	F31E3.4	pab-1	1	Interolog
F31E3.4	ZK1248.3	F31E3.4	ehs-1	1	Interolog
F31E3.4	ZK632.7	F31E3.4	ZK632.7	1	Interolog
F31E3.5	F37B12.2	eft-3	gcs-1	1	Interolog
F31E3.5	F43G9.1	eft-3	F43G9.1	1	Interolog
F31E3.5	F54A3.4	eft-3	F54A3.4	1	Interolog
F31E3.5	F59A6.1	eft-3	nsy-1	1	Interolog
F31E3.5	K04F1.15	eft-3	alh-2	1	Interolog
F31E3.5	K09B11.9	eft-3	K09B11.9	1	Interolog
F31E3.5	K09H11.7	eft-3	K09H11.7	1	Interolog
F31E3.5	K10B3.8	eft-3	gpd-2	1	Interolog
F31E3.5	R02F11.1	eft-3	R02F11.1	1	Interolog
F31E3.5	R09B5.5	eft-3	pqn-54	1	Interolog
F31E3.5	R10E11.2	eft-3	vha-2	1	Interolog
F31E3.5	R12B2.1	eft-3	sma-4	1	Interolog
F31E3.5	T01E8.3	eft-3	plc-3	1	Interolog
F31E3.5	T04H1.2	eft-3	T04H1.2	1	Interolog
F31E3.5	T11B7.4	eft-3	eat-1	1	Interolog
F31E3.5	T12E12.4	eft-3	drp-1	1	Interolog
F31E3.5	T20F5.2	eft-3	pbs-4	1	Interolog
F31E3.5	T22D1.9	eft-3	rpn-1	1	Interolog
F31E3.5	T26G10.1	eft-3	T26G10.1	1	Interolog
F31E3.5	T27E9.7	eft-3	T27E9.7	1	Interolog
F31E3.5	W03F9.1	eft-3	W03F9.1	1	Interolog
F31E3.5	Y23H5B.6	eft-3	Y23H5B.6	1	Interolog
F31E3.5	Y48B6A.12	eft-3	Y48B6A.12	1	Interolog
F31E3.5	Y48B6A.3	eft-3	Y48B6A.3	1	Interolog
F31E3.5	Y48G8AL.6	eft-3	smg-2	1	Interolog
F31E3.5	Y51H7C.9	eft-3	Y51H7C.9	1	Interolog
F31E3.5	Y69A2AR.2	eft-3	ric-8	1	Interolog
F31E3.5	Y71H10A.1	eft-3	Y71H10A.1	1	Interolog
F31E3.5	Y87G2A.5	eft-3	vrs-2	1	Interolog
F31E3.5	ZC477.9	eft-3	deb-1	1	Interolog
F31E8.2	F56A8.7	snt-1	unc-64	1	Interolog
F31E8.2	F58D5.1	snt-1	hrp-2	1	Interolog
F31E8.2	K08E3.7	snt-1	pdr-1	1	Interolog
F31E8.2	R05F9.10	snt-1	sgt-1	1	Interolog
F31E8.2	T20B5.1	snt-1	apa-2	1	Interolog
F31E8.2	Y22F5A.3	snt-1	Y22F5A.3	1	Interolog
F31E8.2	Y37E11AR.2	snt-1	Y37E11AR.2	1	Interolog
F31E8.2	Y87G2A.4	snt-1	Y87G2A.4	1	Interolog
F31E8.3	ZC317.3	tab-1	glc-3	1	Interolog
F31E8.4	ZK945.7	F31E8.4	ZK945.7	1	Interolog
F32A5.1	T20B12.2	ada-2	tbp-1	1	Interolog
F32A5.1	W09B6.2	ada-2	taf-6.1	1	Interolog
F32A5.1	Y47G6A.6	ada-2	pcaf-1	1	Interolog
F32A5.7	F40F8.9	lsm-4	lsm-1	1	Interolog
F32A5.7	T10G3.6	lsm-4	gut-2	1	Interolog
F32A5.7	Y39G8C.1	lsm-4	xrn-1	1	Interolog
F32A5.7	Y62E10A.12	lsm-4	lsm-3	1	Interolog
F32A5.7	Y71G12B.14	lsm-4	lsm-6	1	Interolog
F32A6.3	T08G5.5	vps-41	T08G5.5	1	Interolog
F32B5.8	ZK858.4	cpz-1	mel-26	1	Interolog
F32B6.1	T26A5.9	nhr-4	dlc-1	1	Interolog
F32B6.1	W01D2.2	nhr-4	nhr-61	1	Interolog
F32B6.2	F46A9.5	F32B6.2	skr-1	1	Interolog
F32B6.2	K07C5.1	F32B6.2	arx-2	1	Interolog
F32B6.2	ZK287.5	F32B6.2	rbx-1	1	Interolog
F32B6.5	K11D9.1	sss-1	klp-7	1	Interolog
F32B6.5	Y41C4A.14	sss-1	mrt-2	1	Interolog
F32D1.10	F34D10.2	mcm-7	F34D10.2	1	Interolog
F32D1.10	K07C5.1	mcm-7	arx-2	1	Interolog
F32D1.10	Y39A1A.12	mcm-7	Y39A1A.12	1	Interolog
F32D1.10	Y39G10AR.14	mcm-7	mcm-4	1	Interolog
F32D1.10	Y48G8AL.1	mcm-7	Y48G8AL.1	1	Interolog
F32D1.1	F43C1.2	F32D1.1	mpk-1	1	Interolog
F32D1.1	F52D10.3	F32D1.1	ftt-2	1	Interolog
F32D1.1	F56C9.1	F32D1.1	gsp-2	1	Interolog
F32D1.1	K12C11.2	F32D1.1	smo-1	1	Interolog
F32D1.1	K12D12.1	F32D1.1	K12D12.1	1	Interolog
F32D1.1	T04H1.2	F32D1.1	T04H1.2	1	Interolog
F32D1.1	W04D2.1	F32D1.1	atn-1	1	Interolog
F32D1.1	Y41C4A.14	F32D1.1	mrt-2	1	Interolog
F32D1.1	Y43C5A.6	F32D1.1	rad-51	1	Interolog
F32D1.1	ZC434.5	F32D1.1	ers-2	1	Interolog
F32D1.9	R06A4.9	F32D1.9	R06A4.9	1	Interolog
F32D1.9	Y32F6A.3	F32D1.9	pap-1	1	Interolog
F32D1.9	Y67H2A.1	F32D1.9	Y67H2A.1	1	Interolog
F32D1.9	Y76B12C.7	F32D1.9	Y76B12C.7	1	Interolog
F32D8.12	R151.3	F32D8.12	rpl-6	1	Interolog
F32D8.3	F44G3.9	F32D8.3	nhr-111	1	Interolog
F32D8.4	F57A8.2	F32D8.4	F57A8.2	1	Interolog
F32D8.4	R11G11.7	F32D8.4	pqn-60	1	Interolog
F32E10.1	F55A12.8	F32E10.1	F55A12.8	1	Interolog
F32E10.1	H19N07.2	F32E10.1	H19N07.2	1	Interolog
F32E10.1	K04D7.1	F32E10.1	K04D7.1	1	Interolog
F32E10.4	F32G8.6	ima-3	cat-4	1	Interolog
F32E10.4	F35F10.12	ima-3	F35F10.12	1	Interolog
F32E10.4	F36A2.13	ima-3	F36A2.13	1	Interolog
F32E10.4	F37C12.13	ima-3	F37C12.13	1	Interolog
F32E10.4	F43C1.4	ima-3	nhr-20	1	Interolog
F32E10.4	F43G9.1	ima-3	F43G9.1	1	Interolog
F32E10.4	F46G10.1	ima-3	F46G10.1	1	Interolog
F32E10.4	F49E8.4	ima-3	cdd-2	1	Interolog
F32E10.4	F52B11.2	ima-3	F52B11.2	1	Interolog
F32E10.4	F52C6.2	ima-3	F52C6.2	1	Interolog
F32E10.4	F52D10.3	ima-3	ftt-2	1	Interolog
F32E10.4	F54A3.4	ima-3	F54A3.4	1	Interolog
F32E10.4	F54D10.7	ima-3	F54D10.7	1	Interolog
F32E10.4	F54D5.14	ima-3	F54D5.14	1	Interolog
F32E10.4	F55G1.8	ima-3	plk-3	1	Interolog
F32E10.4	F57B9.1	ima-3	F57B9.1	1	Interolog
F32E10.4	F57H12.1	ima-3	arf-3	1	Interolog
F32E10.4	H17B01.1	ima-3	H17B01.1	1	Interolog
F32E10.4	K01G5.5	ima-3	K01G5.5	1	Interolog
F32E10.4	K02D7.1	ima-3	K02D7.1	1	Interolog
F32E10.4	K02F3.12	ima-3	K02F3.12	1	Interolog
F32E10.4	K07A3.1	ima-3	fbp-1	1	Interolog
F32E10.4	K07A9.2	ima-3	cmk-1	1	Interolog
F32E10.4	K07C5.1	ima-3	arx-2	1	Interolog
F32E10.4	K07C5.4	ima-3	K07C5.4	1	Interolog
F32E10.4	K08B4.1	ima-3	lag-1	1	Interolog
F32E10.4	K10B3.8	ima-3	gpd-2	1	Interolog
F32E10.4	R04B5.5	ima-3	R04B5.5	1	Interolog
F32E10.4	R06B9.3	ima-3	R06B9.3	1	Interolog
F32E10.4	R07E4.6	ima-3	kin-2	1	Interolog
F32E10.4	R102.4	ima-3	R102.4	1	Interolog
F32E10.4	R13A5.12	ima-3	lpd-7	1	Interolog
F32E10.4	T04A8.12	ima-3	T04A8.12	1	Interolog
F32E10.4	T05H10.2	ima-3	apn-1	1	Interolog
F32E10.4	T07A9.8	ima-3	T07A9.8	1	Interolog
F32E10.4	T09F3.3	ima-3	gpd-1	1	Interolog
F32E10.4	T14G10.1	ima-3	pps-1	1	Interolog
F32E10.4	T20G5.7	ima-3	dod-6	1	Interolog
F32E10.4	T22D1.10	ima-3	ruvb-2	1	Interolog
F32E10.4	T22D1.3	ima-3	T22D1.3	1	Interolog
F32E10.4	T22H2.5	ima-3	T22H2.5	1	Interolog
F32E10.4	W01B11.3	ima-3	W01B11.3	1	Interolog
F32E10.4	W02F12.5	ima-3	W02F12.5	1	Interolog
F32E10.4	W07B3.2	ima-3	gei-4	1	Interolog
F32E10.4	W10G6.2	ima-3	sgk-1	1	Interolog
F32E10.4	Y105C5B.19	ima-3	Y105C5B.19	1	Interolog
F32E10.4	Y110A7A.6	ima-3	Y110A7A.6	1	Interolog
F32E10.4	Y119C1A.1	ima-3	Y119C1A.1	1	Interolog
F32E10.4	Y17G7B.4	ima-3	Y17G7B.4	1	Interolog
F32E10.4	Y32F6A.3	ima-3	pap-1	1	Interolog
F32E10.4	Y43C5A.6	ima-3	rad-51	1	Interolog
F32E10.4	Y48G1A.5	ima-3	imb-5	1	Interolog
F32E10.4	Y51H4A.17	ima-3	Y51H4A.17	1	Interolog
F32E10.4	Y54G11A.5	ima-3	ctl-2	1	Interolog
F32E10.4	Y57A10A.25	ima-3	Y57A10A.25	1	Interolog
F32E10.4	Y69H2.3	ima-3	Y69H2.3	1	Interolog
F32E10.4	Y71H2B.10	ima-3	apb-1	1	Interolog
F32E10.4	Y73B6BL.3	ima-3	Y73B6BL.3	1	Interolog
F32E10.4	ZK1053.5	ima-3	ZK1053.5	1	Interolog
F32E10.4	ZK1098.4	ima-3	ZK1098.4	1	Interolog
F32E10.4	ZK270.2	ima-3	frm-1	1	Interolog
F32E10.4	ZK742.1	ima-3	imb-4	1	Interolog
F32F2.1	F56D2.6	F32F2.1	F56D2.6	1	Interolog
F32F2.1	Y71H2AM.2	F32F2.1	Y71H2AM.2	1	Interolog
F32G8.6	F40F8.8	cat-4	F40F8.8	1	Interolog
F32G8.6	F43C1.2	cat-4	mpk-1	1	Interolog
F32G8.6	T07D4.2	cat-4	T07D4.2	1	Interolog
F32G8.6	T22D1.12	cat-4	T22D1.12	1	Interolog
F32G8.6	Y106G6E.6	cat-4	Y106G6E.6	1	Interolog
F32H2.1	K02B12.1	gei-11	ceh-6	1	Interolog
F32H2.3	F40F12.5	spd-2	F40F12.5	1	Interolog
F32H2.3	F41F3.4	spd-2	col-139	1	Interolog
F32H2.3	T07C4.10	spd-2	T07C4.10	1	Interolog
F32H2.3	ZK1010.7	spd-2	col-97	1	Interolog
F32H2.4	T02H6.2	F32H2.4	T02H6.2	1	Interolog
F32H2.5	R06A4.4	F32H2.5	imb-2	1	Interolog
F32H2.7	W06F12.1	F32H2.7	lit-1	1	Interolog
F33A8.1	M03F8.3	let-858	M03F8.3	1	Interolog
F33A8.1	T04H1.2	let-858	T04H1.2	1	Interolog
F33A8.1	T08A11.2	let-858	T08A11.2	1	Interolog
F33A8.1	Y46G5A.4	let-858	Y46G5A.4	1	Interolog
F33A8.1	Y54E2A.11	let-858	eif-3.B	1	Interolog
F33A8.1	ZK328.2	let-858	eft-1	1	Interolog
F33A8.3	Y111B2A.18	cey-1	rsp-3	1	Interolog
F33A8.3	ZK455.1	cey-1	aco-1	1	Interolog
F33C8.1	T28A11.11	tag-53	gst-23	1	Interolog
F33C8.3	Y69A2AR.2	tsp-8	ric-8	1	Interolog
F33D11.10	F48F7.1	F33D11.10	alg-1	1	Interolog
F33D11.10	F57B9.6	F33D11.10	inf-1	1	Interolog
F33D11.10	T28D9.10	F33D11.10	snr-3	1	Interolog
F33D11.10	Y105E8B.8	F33D11.10	ero-1	1	Interolog
F33D11.10	Y37E3.10	F33D11.10	Y37E3.10	1	Interolog
F33D11.10	ZC434.8	F33D11.10	ZC434.8	1	Interolog
F33D11.11	T06E4.1	F33D11.11	hcp-2	1	Interolog
F33D11.11	ZK1055.1	F33D11.11	hcp-1	1	Interolog
F33D11.12	ZK370.2	F33D11.12	sma-2	1	Interolog
F33D4.2	R06B10.4	itr-1	trp-2	1	Interolog
F33D4.6	F47G6.1	F33D4.6	dyb-1	1	Interolog
F33E2.2	R07E5.2	dlk-1	prdx-3	1	Interolog
F33E2.2	T05C12.6	dlk-1	mig-5	1	Interolog
F33E2.2	T17H7.4	dlk-1	gei-16	1	Interolog
F33E2.2	Y50D7A.6	dlk-1	klp-20	1	Interolog
F33G12.4	T26A5.9	F33G12.4	dlc-1	1	Interolog
F33G12.5	F43G9.11	F33G12.5	ces-1	1	Interolog
F33G12.5	F44B9.6	F33G12.5	lin-36	1	Interolog
F33G12.5	T17H7.4	F33G12.5	gei-16	1	Interolog
F33G12.5	W07B3.2	F33G12.5	gei-4	1	Interolog
F33G12.5	ZK662.4	F33G12.5	lin-15B	1	Interolog
F33G12.5	ZK678.1	F33G12.5	lin-15A	1	Interolog
F33H1.1	F43D2.1	daf-19	F43D2.1	1	Interolog
F33H1.1	F45G2.6	daf-19	trf-1	1	Interolog
F33H2.3	K09B11.9	F33H2.3	K09B11.9	1	Interolog
F33H2.5	F56C9.1	F33H2.5	gsp-2	1	Interolog
F33H2.5	F58A4.4	F33H2.5	pri-1	1	Interolog
F33H2.5	K01G5.5	F33H2.5	K01G5.5	1	Interolog
F33H2.5	K08E4.1	F33H2.5	spt-5	1	Interolog
F33H2.5	K08F4.1	F33H2.5	K08F4.1	1	Interolog
F33H2.5	K10B3.8	F33H2.5	gpd-2	1	Interolog
F33H2.5	Y17G7B.5	F33H2.5	mcm-2	1	Interolog
F33H2.5	ZK858.1	F33H2.5	ZK858.1	1	Interolog
F33H2.6	F43C1.2	F33H2.6	mpk-1	1	Interolog
F33H2.6	R09B3.1	F33H2.6	exo-3	1	Interolog
F33H2.6	T06E6.2	F33H2.6	cyb-3	1	Interolog
F34D6.4	F45B8.4	F34D6.4	pag-3	1	Interolog
F34D6.4	F45E1.6	F34D6.4	his-71	1	Interolog
F34D6.4	F52H3.1	F34D6.4	let-268	1	Interolog
F34D6.4	F56F11.3	F34D6.4	F56F11.3	1	Interolog
F35A5.3	F56H11.1	abu-10	fbl-1	1	Interolog
F35A5.3	K08E7.5	abu-10	K08E7.5	1	Interolog
F35A5.3	K10B3.7	abu-10	gpd-3	1	Interolog
F35A5.3	T21D12.11	abu-10	T21D12.11	1	Interolog
F35A5.3	Y39B6A.1	abu-10	Y39B6A.1	1	Interolog
F35A5.3	ZK1067.7	abu-10	pqn-95	1	Interolog
F35A5.4	Y65B4A.7	F35A5.4	Y65B4A.7	1	Interolog
F35B12.5	T11B7.4	sas-5	eat-1	1	Interolog
F35C5.5	T23G11.3	F35C5.5	gld-1	1	Interolog
F35C5.6	F41B4.4	F35C5.6	glr-6	1	Interolog
F35C5.6	T01G9.2	F35C5.6	T01G9.2	1	Interolog
F35C8.3	F42G10.2	jkk-1	mkk-4	1	Interolog
F35C8.3	F43G6.8	jkk-1	F43G6.8	1	Interolog
F35C8.3	H28G03.2	jkk-1	H28G03.2	1	Interolog
F35C8.3	R03G5.2	jkk-1	sek-1	1	Interolog
F35C8.3	Y51F10.2	jkk-1	Y51F10.2	1	Interolog
F35C8.5	F58G6.5	F35C8.5	nhr-34	1	Interolog
F35D11.11	T10G3.5	F35D11.11	eea-1	1	Interolog
F35D11.11	T21H3.3	F35D11.11	cmd-1	1	Interolog
F35D11.11	Y43F4B.4	F35D11.11	npp-18	1	Interolog
F35D11.3	F52B10.1	F35D11.3	nmy-1	1	Interolog
F35D11.3	Y71H2B.10	F35D11.3	apb-1	1	Interolog
F35D11.4	T06A4.1	F35D11.4	T06A4.1	1	Interolog
F35D6.1	F43G9.10	fem-1	F43G9.10	1	Interolog
F35D6.1	F59F4.1	fem-1	F59F4.1	1	Interolog
F35D6.1	T01G9.5	fem-1	mei-1	1	Interolog
F35E2.9	Y39G10AR.13	F35E2.9	icp-1	1	Interolog
F35E8.12	T12E12.4	nhr-108	drp-1	1	Interolog
F35F10.12	K11D2.3	F35F10.12	unc-101	1	Interolog
F35F10.12	R06B9.3	F35F10.12	R06B9.3	1	Interolog
F35G12.1	Y65B4BR.4	F35G12.1	wwp-1	1	Interolog
F35G12.2	F38E11.5	F35G12.2	F38E11.5	1	Interolog
F35G12.2	F43C1.2	F35G12.2	mpk-1	1	Interolog
F35G12.2	F43G9.1	F35G12.2	F43G9.1	1	Interolog
F35G12.2	R10E4.5	F35G12.2	R10E4.5	1	Interolog
F35G12.2	T19A5.2	F35G12.2	gck-1	1	Interolog
F35G12.2	Y54E10BL.6	F35G12.2	mek-2	1	Interolog
F35G12.2	Y71A12B.1	F35G12.2	rps-6	1	Interolog
F35G12.2	ZK287.5	F35G12.2	rbx-1	1	Interolog
F35G12.3	F52D10.3	sel-5	ftt-2	1	Interolog
F35G12.3	R11A8.4	sel-5	sir-2.1	1	Interolog
F35G12.3	T11G6.1	sel-5	hrs-1	1	Interolog
F35G12.3	Y59A8B.2	sel-5	Y59A8B.2	1	Interolog
F35G12.6	F54D5.8	mab-21	dnj-13	1	Interolog
F35G12.8	H43I07.2	smc-4	H43I07.2	1	Interolog
F35G12.8	Y47D3A.26	smc-4	smc-3	1	Interolog
F35G12.8	ZC410.2	smc-4	ZC410.2	1	Interolog
F35G12.9	F35G2.2	apc-11	F35G2.2	1	Interolog
F35G12.9	F52B5.6	apc-11	rpl-25.2	1	Interolog
F35G12.9	F54D10.7	apc-11	F54D10.7	1	Interolog
F35G12.9	F56H11.1	apc-11	fbl-1	1	Interolog
F35G12.9	H10D18.5	apc-11	H10D18.5	1	Interolog
F35G12.9	H10E21.3	apc-11	nhr-80	1	Interolog
F35G12.9	H10E21.4	apc-11	H10E21.4	1	Interolog
F35G12.9	K06H7.6	apc-11	apc-2	1	Interolog
F35G12.9	T07H6.3	apc-11	col-166	1	Interolog
F35G12.9	T22F7.5	apc-11	T22F7.5	1	Interolog
F35G12.9	T22H2.5	apc-11	T22H2.5	1	Interolog
F35G12.9	W10C6.1	apc-11	mat-2	1	Interolog
F35G12.9	Y110A7A.17	apc-11	mat-1	1	Interolog
F35G12.9	Y38C1AA.7	apc-11	Y38C1AA.7	1	Interolog
F35G12.9	Y69H2.3	apc-11	Y69H2.3	1	Interolog
F35G2.2	H14A12.2	F35G2.2	fum-1	1	Interolog
F35G2.2	T28A11.11	F35G2.2	gst-23	1	Interolog
F35H12.2	R102.4	F35H12.2	R102.4	1	Interolog
F35H12.2	T25G12.4	F35H12.2	rab-6.2	1	Interolog
F35H12.3	F38B2.1	sel-12	ifa-1	1	Interolog
F35H12.3	F53G12.1	sel-12	rab-11.1	1	Interolog
F35H12.3	K03E6.3	sel-12	ncs-3	1	Interolog
F35H12.3	M03C11.5	sel-12	M03C11.5	1	Interolog
F35H12.3	R13H4.4	sel-12	hmp-1	1	Interolog
F35H12.3	Y105C5B.21	sel-12	jac-1	1	Interolog
F35H12.3	Y66H1B.2	sel-12	Y66H1B.2	1	Interolog
F35H12.4	F52D10.3	F35H12.4	ftt-2	1	Interolog
F35H12.4	T19A5.2	F35H12.4	gck-1	1	Interolog
F35H8.4	T25G12.5	F35H8.4	T25G12.5	1	Interolog
F35H8.5	F46A9.6	exc-7	mec-8	1	Interolog
F35H8.5	F46H5.7	exc-7	F46H5.7	1	Interolog
F35H8.5	K09B11.9	exc-7	K09B11.9	1	Interolog
F35H8.5	R02F2.5	exc-7	R02F2.5	1	Interolog
F35H8.5	R06A4.4	exc-7	imb-2	1	Interolog
F35H8.5	R74.5	exc-7	R74.5	1	Interolog
F35H8.5	T01D1.2	exc-7	etr-1	1	Interolog
F35H8.5	T21G5.5	exc-7	star-2	1	Interolog
F35H8.5	W02B12.9	exc-7	W02B12.9	1	Interolog
F35H8.5	Y40B1A.4	exc-7	Y40B1A.4	1	Interolog
F35H8.5	Y59A8B.1	exc-7	dpy-21	1	Interolog
F35H8.5	Y79H2A.1	exc-7	brp-1	1	Interolog
F35H8.6	F49E8.3	ugt-58	pam-1	1	Interolog
F36A2.10	ZC504.4	F36A2.10	mig-15	1	Interolog
F36A2.1	T11B7.4	F36A2.1	eat-1	1	Interolog
F36A2.2	ZK1055.1	F36A2.2	hcp-1	1	Interolog
F36A2.6	T01C3.6	rps-15	rps-16	1	Interolog
F36A2.6	Y105E8A.16	rps-15	rps-20	1	Interolog
F36A2.6	Y43B11AR.4	rps-15	rps-4	1	Interolog
F36A2.6	Y57G11C.16	rps-15	rps-18	1	Interolog
F36A2.6	Y73B6BL.18	rps-15	smg-3	1	Interolog
F36A2.9	K11D9.3	F36A2.9	K11D9.3	1	Interolog
F36A4.7	F36F2.6	ama-1	fcp-1	1	Interolog
F36A4.7	F48E8.6	ama-1	F48E8.6	1	Interolog
F36A4.7	F55A3.3	ama-1	F55A3.3	1	Interolog
F36A4.7	H27M09.2	ama-1	H27M09.2	1	Interolog
F36A4.7	K08E4.1	ama-1	spt-5	1	Interolog
F36A4.7	T04A8.14	ama-1	emb-5	1	Interolog
F36A4.7	T10G3.5	ama-1	eea-1	1	Interolog
F36A4.7	T13C2.4	ama-1	T13C2.4	1	Interolog
F36A4.7	T20B12.2	ama-1	tbp-1	1	Interolog
F36A4.7	W03F9.5	ama-1	ttb-1	1	Interolog
F36A4.7	Y110A2AL.13	ama-1	Y110A2AL.13	1	Interolog
F36A4.7	Y110A7A.16	ama-1	Y110A7A.16	1	Interolog
F36A4.7	Y111B2A.17	ama-1	Y111B2A.17	1	Interolog
F36A4.7	Y39G10AL.3	ama-1	cdk-7	1	Interolog
F36A4.7	Y48G8AL.6	ama-1	smg-2	1	Interolog
F36A4.7	Y54E10BR.6	ama-1	Y54E10BR.6	1	Interolog
F36A4.7	Y65B4BR.4	ama-1	wwp-1	1	Interolog
F36A4.7	Y97E10AR.5	ama-1	Y97E10AR.5	1	Interolog
F36D1.1	Y54G9A.6	F36D1.1	Y54G9A.6	1	Interolog
F36D4.2	K08H10.9	F36D4.2	K08H10.9	1	Interolog
F36D4.2	W05H7.3	F36D4.2	sedl-1	1	Interolog
F36D4.2	Y57A10A.16	F36D4.2	Y57A10A.16	1	Interolog
F36D4.2	ZK1098.5	F36D4.2	ZK1098.5	1	Interolog
F36D4.3	F52B10.1	hum-2	nmy-1	1	Interolog
F36D4.3	F53G12.1	hum-2	rab-11.1	1	Interolog
F36D4.3	F54H12.1	hum-2	aco-2	1	Interolog
F36D4.3	H19N07.2	hum-2	H19N07.2	1	Interolog
F36D4.3	JC8.2	hum-2	JC8.2	1	Interolog
F36D4.3	K12G11.4	hum-2	sodh-2	1	Interolog
F36D4.3	M03F4.2	hum-2	act-4	1	Interolog
F36D4.3	R02C2.1	hum-2	R02C2.1	1	Interolog
F36D4.3	R05D3.7	hum-2	unc-116	1	Interolog
F36D4.3	R10E4.4	hum-2	mcm-5	1	Interolog
F36D4.3	T21H3.3	hum-2	cmd-1	1	Interolog
F36D4.3	T22D1.3	hum-2	T22D1.3	1	Interolog
F36D4.3	T23D8.4	hum-2	eif-3.C	1	Interolog
F36D4.3	T26A5.9	hum-2	dlc-1	1	Interolog
F36D4.3	Y108G3AL.1	hum-2	cul-3	1	Interolog
F36D4.3	Y18D10A.5	hum-2	gsk-3	1	Interolog
F36D4.3	Y37H9A.3	hum-2	Y37H9A.3	1	Interolog
F36D4.3	Y48G9A.1	hum-2	Y48G9A.1	1	Interolog
F36D4.3	Y51H4A.3	hum-2	rho-1	1	Interolog
F36D4.3	Y54G2A.30	hum-2	Y54G2A.30	1	Interolog
F36D4.3	ZK287.5	hum-2	rbx-1	1	Interolog
F36D4.3	ZK742.1	hum-2	imb-4	1	Interolog
F36D4.5	F56E3.3	F36D4.5	klp-4	1	Interolog
F36D4.5	F57A8.2	F36D4.5	F57A8.2	1	Interolog
F36F2.4	F55F3.3	F36F2.4	F55F3.3	1	Interolog
F36G3.1	T05C12.6	F36G3.1	mig-5	1	Interolog
F36G3.1	T17H7.4	F36G3.1	gei-16	1	Interolog
F36G3.1	W07B3.2	F36G3.1	gei-4	1	Interolog
F36G3.2	Y37H2A.3	F36G3.2	Y37H2A.3	1	Interolog
F36G9.11	Y51H4A.8	F36G9.11	Y51H4A.8	1	Interolog
F36H1.1	Y6B3A.1	fkb-1	Y6B3A.1	1	Interolog
F36H1.1	ZK270.2	fkb-1	frm-1	1	Interolog
F37A4.1	F42A6.7	F37A4.1	hrp-1	1	Interolog
F37A4.1	H20J04.6	F37A4.1	H20J04.6	1	Interolog
F37A4.1	T05E11.5	F37A4.1	imp-2	1	Interolog
F37A4.1	W06D4.6	F37A4.1	rad-54	1	Interolog
F37A4.1	ZK418.5	F37A4.1	ZK418.5	1	Interolog
F37A4.6	W06F12.1	F37A4.6	lit-1	1	Interolog
F37A4.7	F42G4.3	rbf-1	zyx-1	1	Interolog
F37A4.7	T10A3.1	rbf-1	unc-10	1	Interolog
F37A4.7	ZK524.2	rbf-1	unc-13	1	Interolog
F37A4.8	F58A4.4	isw-1	pri-1	1	Interolog
F37A4.8	H06O01.2	isw-1	H06O01.2	1	Interolog
F37A4.8	H43I07.2	isw-1	H43I07.2	1	Interolog
F37A4.8	K12G11.4	isw-1	sodh-2	1	Interolog
F37A4.8	M01E5.5	isw-1	top-1	1	Interolog
F37A4.8	T12E12.4	isw-1	drp-1	1	Interolog
F37A4.8	W04A8.7	isw-1	taf-1	1	Interolog
F37A4.8	Y113G7B.23	isw-1	psa-1	1	Interolog
F37A4.8	ZC410.2	isw-1	ZC410.2	1	Interolog
F37A4.9	K07C11.2	F37A4.9	air-1	1	Interolog
F37A4.9	T05C12.6	F37A4.9	mig-5	1	Interolog
F37B1.1	ZK632.12	gst-24	ZK632.12	1	Interolog
F37B12.2	T22D1.3	gcs-1	T22D1.3	1	Interolog
F37B12.2	T27E9.7	gcs-1	T27E9.7	1	Interolog
F37B1.2	K06A5.8	gst-12	K06A5.8	1	Interolog
F37B1.3	W04D2.1	gst-14	atn-1	1	Interolog
F37B1.7	Y48E1B.1	gst-18	Y48E1B.1	1	Interolog
F37B1.8	F44G3.9	gst-19	nhr-111	1	Interolog
F37B1.8	R08C7.13	gst-19	R08C7.13	1	Interolog
F37B4.7	F52H3.7	F37B4.7	lec-2	1	Interolog
F37B4.7	T04C12.6	F37B4.7	act-1	1	Interolog
F37C12.13	F59C6.4	F37C12.13	F59C6.4	1	Interolog
F37C12.13	T07A9.8	F37C12.13	T07A9.8	1	Interolog
F37C12.13	T22D1.3	F37C12.13	T22D1.3	1	Interolog
F37C12.13	W08D2.7	F37C12.13	W08D2.7	1	Interolog
F37C12.13	Y53C12B.2	F37C12.13	Y53C12B.2	1	Interolog
F37C12.13	Y73B6BL.3	F37C12.13	Y73B6BL.3	1	Interolog
F37C12.1	R06A4.4	F37C12.1	imb-2	1	Interolog
F37C12.1	R12E2.1	F37C12.1	R12E2.1	1	Interolog
F37C12.1	T22C1.1	F37C12.1	T22C1.1	1	Interolog
F37C12.4	F54C9.5	rpl-36	rpl-5	1	Interolog
F37C12.9	F57B9.5	rps-14	byn-1	1	Interolog
F37C12.9	T26A5.9	rps-14	dlc-1	1	Interolog
F37C12.9	W06H3.3	rps-14	W06H3.3	1	Interolog
F37C12.9	Y105E8A.16	rps-14	rps-20	1	Interolog
F37C4.5	K08D10.7	F37C4.5	K08D10.7	1	Interolog
F37C4.5	K08D10.8	F37C4.5	K08D10.8	1	Interolog
F37C4.5	T28A11.11	F37C4.5	gst-23	1	Interolog
F37C4.5	Y50E8A.9	F37C4.5	Y50E8A.9	1	Interolog
F37C4.5	Y51H4A.17	F37C4.5	Y51H4A.17	1	Interolog
F37D6.1	R53.4	mus-101	R53.4	1	Interolog
F37D6.1	T10B10.4	mus-101	T10B10.4	1	Interolog
F37D6.1	Y39A1C.3	mus-101	cey-4	1	Interolog
F37D6.2	K08H2.6	F37D6.2	hpl-1	1	Interolog
F37E3.1	K04G7.10	F37E3.1	rnp-7	1	Interolog
F37E3.1	T28D9.10	F37E3.1	snr-3	1	Interolog
F37E3.1	Y73B6BL.33	F37E3.1	Y73B6BL.33	1	Interolog
F37E3.1	ZK1098.1	F37E3.1	ZK1098.1	1	Interolog
F37H8.3	Y110A7A.10	F37H8.3	aap-1	1	Interolog
F38A3.1	K08B4.1	col-81	lag-1	1	Interolog
F38A3.2	K11D9.1	ram-2	klp-7	1	Interolog
F38A5.13	F40F11.1	dnj-11	rps-11	1	Interolog
F38A5.13	F52B5.6	dnj-11	rpl-25.2	1	Interolog
F38A5.13	JC8.3	dnj-11	rpl-12	1	Interolog
F38A5.13	K04D7.1	dnj-11	K04D7.1	1	Interolog
F38A5.13	K07E3.4	dnj-11	K07E3.4	1	Interolog
F38A5.13	K11H3.1	dnj-11	K11H3.1	1	Interolog
F38A5.13	R12H7.2	dnj-11	asp-4	1	Interolog
F38A5.13	T05E11.1	dnj-11	rps-5	1	Interolog
F38A5.13	T27E9.7	dnj-11	T27E9.7	1	Interolog
F38A5.13	Y106G6H.3	dnj-11	rpl-30	1	Interolog
F38A5.13	Y17G9B.5	dnj-11	Y17G9B.5	1	Interolog
F38A5.13	Y39G10AR.4	dnj-11	Y39G10AR.4	1	Interolog
F38A5.13	Y43B11AR.4	dnj-11	rps-4	1	Interolog
F38A5.13	Y54G2A.30	dnj-11	Y54G2A.30	1	Interolog
F38A5.13	ZC434.2	dnj-11	rps-7	1	Interolog
F38A5.7	F42G2.3	F38A5.7	F42G2.3	1	Interolog
F38A5.7	F42G9.9	F38A5.7	ptl-1	1	Interolog
F38A6.1	F56F3.5	pha-4	rps-1	1	Interolog
F38A6.1	F58G11.1	pha-4	F58G11.1	1	Interolog
F38A6.1	K08F8.2	pha-4	atf-2	1	Interolog
F38A6.1	M01F1.2	pha-4	rpl-16	1	Interolog
F38A6.1	M04G12.1	pha-4	tag-260	1	Interolog
F38A6.1	R74.5	pha-4	R74.5	1	Interolog
F38A6.1	T07D1.4	pha-4	fox-1	1	Interolog
F38A6.1	T22A3.3	pha-4	lst-1	1	Interolog
F38A6.1	W02D3.9	pha-4	unc-37	1	Interolog
F38A6.1	W04D2.1	pha-4	atn-1	1	Interolog
F38A6.1	Y113G7B.23	pha-4	psa-1	1	Interolog
F38A6.1	Y44E3A.6	pha-4	Y44E3A.6	1	Interolog
F38A6.1	Y62E10A.14	pha-4	Y62E10A.14	1	Interolog
F38A6.1	Y71A12B.1	pha-4	rps-6	1	Interolog
F38A6.1	Y79H2A.1	pha-4	brp-1	1	Interolog
F38A6.2	Y17G7B.12	elp-1	Y17G7B.12	1	Interolog
F38A6.2	ZC196.7	elp-1	glr-5	1	Interolog
F38A6.3	R09B3.1	hif-1	exo-3	1	Interolog
F38A6.3	R10E11.1	hif-1	cbp-1	1	Interolog
F38A6.3	ZK370.2	hif-1	sma-2	1	Interolog
F38B2.1	F43C1.2	ifa-1	mpk-1	1	Interolog
F38B2.1	F44B9.6	ifa-1	lin-36	1	Interolog
F38B2.1	F46F6.2	ifa-1	F46F6.2	1	Interolog
F38B2.1	F49B2.5	ifa-1	src-2	1	Interolog
F38B2.1	F57B9.5	ifa-1	byn-1	1	Interolog
F38B2.1	T05C12.6	ifa-1	mig-5	1	Interolog
F38B2.1	T07C4.9	ifa-1	nex-2	1	Interolog
F38B2.1	T11B7.4	ifa-1	eat-1	1	Interolog
F38B2.1	T17H7.4	ifa-1	gei-16	1	Interolog
F38B2.1	VC5.4	ifa-1	mys-1	1	Interolog
F38B2.1	W07B3.2	ifa-1	gei-4	1	Interolog
F38B2.1	Y54H5A.4	ifa-1	Y54H5A.4	1	Interolog
F38B2.1	Y55F3AM.14	ifa-1	Y55F3AM.14	1	Interolog
F38B2.1	Y79H2A.11	ifa-1	zyg-8	1	Interolog
F38B2.1	ZC373.5	ifa-1	ZC373.5	1	Interolog
F38B2.1	ZC477.9	ifa-1	deb-1	1	Interolog
F38B2.1	ZK1151.1	ifa-1	vab-10	1	Interolog
F38B2.1	ZK593.5	ifa-1	dnc-1	1	Interolog
F38B2.1	ZK662.4	ifa-1	lin-15B	1	Interolog
F38B2.1	ZK678.1	ifa-1	lin-15A	1	Interolog
F38B2.1	ZK849.2	ifa-1	ZK849.2	1	Interolog
F38B6.4	F58F6.4	F38B6.4	rfc-2	1	Interolog
F38B6.4	T05E11.1	F38B6.4	rps-5	1	Interolog
F38B6.4	Y46G5A.31	F38B6.4	gsy-1	1	Interolog
F38B6.4	ZK909.2	F38B6.4	kin-1	1	Interolog
F38B7.2	ZK1010.1	F38B7.2	ubq-2	1	Interolog
F38E11.5	F43G9.1	F38E11.5	F43G9.1	1	Interolog
F38E11.5	F45G2.4	F38E11.5	F45G2.4	1	Interolog
F38E11.5	F56D2.1	F38E11.5	F56D2.1	1	Interolog
F38E11.5	F57B9.2	F38E11.5	ntl-1	1	Interolog
F38E11.5	F59E10.3	F38E11.5	F59E10.3	1	Interolog
F38E11.5	H15N14.2	F38E11.5	nsf-1	1	Interolog
F38E11.5	H43I07.2	F38E11.5	H43I07.2	1	Interolog
F38E11.5	R09E12.3	F38E11.5	R09E12.3	1	Interolog
F38E11.5	R11G1.4	F38E11.5	sax-1	1	Interolog
F38E11.5	T03F1.3	F38E11.5	T03F1.3	1	Interolog
F38E11.5	T04H1.4	F38E11.5	rad-50	1	Interolog
F38E11.5	T05C12.7	F38E11.5	cct-1	1	Interolog
F38E11.5	T05H10.6	F38E11.5	T05H10.6	1	Interolog
F38E11.5	T21B10.7	F38E11.5	T21B10.7	1	Interolog
F38E11.5	T27E9.1	F38E11.5	tag-61	1	Interolog
F38E11.5	Y25C1A.5	F38E11.5	Y25C1A.5	1	Interolog
F38E11.5	Y43F4B.4	F38E11.5	npp-18	1	Interolog
F38E11.5	Y47D3A.17	F38E11.5	obr-1	1	Interolog
F38E11.5	Y48B6A.12	F38E11.5	Y48B6A.12	1	Interolog
F38E11.5	Y74C10AR.1	F38E11.5	eif-3.I	1	Interolog
F38E11.5	Y75B12B.5	F38E11.5	cyn-3	1	Interolog
F38E11.5	ZC302.1	F38E11.5	mre-11	1	Interolog
F38E11.5	ZK1058.3	F38E11.5	ZK1058.3	1	Interolog
F38E11.5	ZK287.5	F38E11.5	rbx-1	1	Interolog
F38E11.5	ZK909.2	F38E11.5	kin-1	1	Interolog
F38E11.5	ZK945.2	F38E11.5	pas-7	1	Interolog
F38E1.7	R05F9.10	mom-2	sgt-1	1	Interolog
F38E1.9	W03F8.3	F38E1.9	W03F8.3	1	Interolog
F38E9.1	R07E4.6	F38E9.1	kin-2	1	Interolog
F38E9.5	M03F4.2	F38E9.5	act-4	1	Interolog
F38E9.5	W07B3.2	F38E9.5	gei-4	1	Interolog
F38H4.7	M01E5.5	tag-30	top-1	1	Interolog
F38H4.9	H43I07.2	let-92	H43I07.2	1	Interolog
F38H4.9	K05C4.1	let-92	pbs-5	1	Interolog
F38H4.9	K10B3.8	let-92	gpd-2	1	Interolog
F38H4.9	R01H10.3	let-92	cor-1	1	Interolog
F38H4.9	R06B10.4	let-92	trp-2	1	Interolog
F38H4.9	T05H4.6	let-92	T05H4.6a	1	Interolog
F38H4.9	T19A5.2	let-92	gck-1	1	Interolog
F38H4.9	T20F5.2	let-92	pbs-4	1	Interolog
F38H4.9	Y106G6E.6	let-92	Y106G6E.6	1	Interolog
F38H4.9	Y110A7A.14	let-92	pas-3	1	Interolog
F38H4.9	Y38A8.2	let-92	pbs-3	1	Interolog
F38H4.9	Y46G5A.4	let-92	Y46G5A.4	1	Interolog
F38H4.9	Y71H2AM.20	let-92	Y71H2AM.20	1	Interolog
F38H4.9	Y71H2B.3	let-92	Y71H2B.3	1	Interolog
F38H4.9	ZK849.1	let-92	ZK849.1	1	Interolog
F38H4.9	ZK849.2	let-92	ZK849.2	1	Interolog
F38H4.9	ZK945.2	let-92	pas-7	1	Interolog
F39B1.1	R02F2.5	F39B1.1	R02F2.5	1	Interolog
F39B1.1	R06B9.1	F39B1.1	R06B9.1	1	Interolog
F39B1.1	ZK1053.5	F39B1.1	ZK1053.5	1	Interolog
F39B2.10	K04D7.2	dnj-12	K04D7.2	1	Interolog
F39B2.10	T10G3.6	dnj-12	gut-2	1	Interolog
F39B2.10	T27E9.7	dnj-12	T27E9.7	1	Interolog
F39B2.10	W09C5.2	dnj-12	unc-59	1	Interolog
F39B2.10	Y50D7A.2	dnj-12	Y50D7A.2	1	Interolog
F39B2.10	Y53F4B.4	dnj-12	Y53F4B.4	1	Interolog
F39B2.11	R05F9.10	F39B2.11	sgt-1	1	Interolog
F39B2.1	F45G2.6	F39B2.1	trf-1	1	Interolog
F39B2.2	K08E3.5	uev-1	K08E3.5	1	Interolog
F39B2.2	K12D12.5	uev-1	K12D12.5	1	Interolog
F39B2.2	Y15E3A.1	uev-1	nhr-91	1	Interolog
F39B2.2	Y54G2A.31	uev-1	ubc-13	1	Interolog
F39B2.6	T01C3.7	rps-26	fib-1	1	Interolog
F39B2.7	F52H3.2	F39B2.7	F52H3.2	1	Interolog
F39B2.7	M03C11.7	F39B2.7	M03C11.7	1	Interolog
F39B2.7	R13A5.12	F39B2.7	lpd-7	1	Interolog
F39C12.2	R05D3.7	add-1	unc-116	1	Interolog
F39C12.2	R05G6.10	add-1	R05G6.10	1	Interolog
F39C12.2	T05E11.1	add-1	rps-5	1	Interolog
F39C12.2	T21H3.3	add-1	cmd-1	1	Interolog
F39C12.2	Y54G11A.10	add-1	lin-7	1	Interolog
F39C12.2	Y71A12B.1	add-1	rps-6	1	Interolog
F39G3.5	W09H1.6	F39G3.5	lec-1	1	Interolog
F39H11.1	ZC513.6	F39H11.1	oma-2	1	Interolog
F39H11.3	F57B9.2	cdk-8	ntl-1	1	Interolog
F39H11.3	H14E04.5	cdk-8	cic-1	1	Interolog
F39H11.3	R11G1.4	cdk-8	sax-1	1	Interolog
F39H11.3	T01C8.1	cdk-8	aak-2	1	Interolog
F39H11.3	ZC518.3	cdk-8	ccr-4	1	Interolog
F39H11.5	T05B11.1	pbs-7	T05B11.1	1	Interolog
F39H11.5	T10E10.4	pbs-7	T10E10.4	1	Interolog
F39H11.5	T10F2.4	pbs-7	T10F2.4	1	Interolog
F39H11.5	T22H2.5	pbs-7	T22H2.5	1	Interolog
F39H11.5	ZK370.2	pbs-7	sma-2	1	Interolog
F39H12.1	F44G3.9	F39H12.1	nhr-111	1	Interolog
F39H12.1	R13A5.8	F39H12.1	R13A5.8	1	Interolog
F39H12.1	T17H7.4	F39H12.1	gei-16	1	Interolog
F39H12.1	W07B3.2	F39H12.1	gei-4	1	Interolog
F39H2.2	F55F8.4	cyn-14	tag-326	1	Interolog
F39H2.2	Y108G3AL.2	cyn-14	Y108G3AL.2	1	Interolog
F39H2.2	ZK370.2	cyn-14	sma-2	1	Interolog
F39H2.3	T12B3.4	F39H2.3	T12B3.4	1	Interolog
F39H2.4	F54D10.5	syp-3	F54D10.5	1	Interolog
F40A3.3	W02B3.2	F40A3.3	grk-2	1	Interolog
F40A3.3	Y67D2.6	F40A3.3	Y67D2.6	1	Interolog
F40A3.3	Y73B6A.5	F40A3.3	lin-45	1	Interolog
F40D4.2	W07B3.2	srh-155	gei-4	1	Interolog
F40F11.1	F55A12.8	rps-11	F55A12.8	1	Interolog
F40F11.1	F56D2.6	rps-11	F56D2.6	1	Interolog
F40F11.1	F57B9.5	rps-11	byn-1	1	Interolog
F40F11.1	K01G5.4	rps-11	ran-1	1	Interolog
F40F11.1	R10E9.1	rps-11	msi-1	1	Interolog
F40F11.1	T23D8.4	rps-11	eif-3.C	1	Interolog
F40F11.1	T26G10.1	rps-11	T26G10.1	1	Interolog
F40F11.1	Y105E8A.16	rps-11	rps-20	1	Interolog
F40F11.1	Y105E8B.3	rps-11	Y105E8B.3	1	Interolog
F40F11.1	Y39G10AR.8	rps-11	Y39G10AR.8	1	Interolog
F40F11.1	Y43B11AR.4	rps-11	rps-4	1	Interolog
F40F11.2	W07B3.2	F40F11.2	gei-4	1	Interolog
F40F11.2	ZC250.3	F40F11.2	ZC250.3	1	Interolog
F40F12.5	M03D4.1	F40F12.5	zen-4	1	Interolog
F40F12.7	F57C12.2	F40F12.7	F57C12.2	1	Interolog
F40F4.3	K01G5.1	lbp-1	tag-331	1	Interolog
F40F8.10	F55A12.8	rps-9	F55A12.8	1	Interolog
F40F8.10	F56D2.6	rps-9	F56D2.6	1	Interolog
F40F8.10	F57B9.5	rps-9	byn-1	1	Interolog
F40F8.10	R10E9.1	rps-9	msi-1	1	Interolog
F40F8.10	T01D1.6	rps-9	abu-11	1	Interolog
F40F8.10	T05H4.4	rps-9	T05H4.4	1	Interolog
F40F8.10	T22D1.3	rps-9	T22D1.3	1	Interolog
F40F8.10	T23D8.4	rps-9	eif-3.C	1	Interolog
F40F8.10	W01B11.3	rps-9	W01B11.3	1	Interolog
F40F8.10	W09H1.6	rps-9	lec-1	1	Interolog
F40F8.10	Y105E8B.3	rps-9	Y105E8B.3	1	Interolog
F40F8.10	Y50D7A.4	rps-9	Y50D7A.4	1	Interolog
F40F8.10	ZK256.1	rps-9	pmr-1	1	Interolog
F40F8.5	W07B3.2	F40F8.5	gei-4	1	Interolog
F40F8.9	T10G3.6	lsm-1	gut-2	1	Interolog
F40F8.9	Y39G8C.1	lsm-1	xrn-1	1	Interolog
F40F8.9	Y62E10A.12	lsm-1	lsm-3	1	Interolog
F40F8.9	Y71G12B.14	lsm-1	lsm-6	1	Interolog
F40F9.1	T10H9.3	xbx-6	T10H9.3	1	Interolog
F40F9.1	Y47D3B.7	xbx-6	sbp-1	1	Interolog
F40F9.1	Y47D7A.13	xbx-6	Y47D7A.13	1	Interolog
F40F9.1	Y51H7BR.3	xbx-6	Y51H7BR.3	1	Interolog
F40F9.1	Y71F9AL.7	xbx-6	Y71F9AL.7	1	Interolog
F40G9.3	T20F5.2	ubc-20	pbs-4	1	Interolog
F40H3.2	R05F9.10	F40H3.2	sgt-1	1	Interolog
F40H3.2	ZK637.5	F40H3.2	tag-205	1	Interolog
F40H3.5	Y113G7A.9	hst-3	dcs-1	1	Interolog
F41B4.1	T11B7.4	F41B4.1	eat-1	1	Interolog
F41C3.5	T01G9.2	F41C3.5	T01G9.2	1	Interolog
F41C6.1	F45H10.3	unc-6	F45H10.3	1	Interolog
F41C6.6	Y62E10A.16	F41C6.6	gcl-1	1	Interolog
F41E6.11	K08D10.7	F41E6.11	K08D10.7	1	Interolog
F41E7.3	Y43B11AR.4	F41E7.3	rps-4	1	Interolog
F41G3.10	Y39B6A.1	F41G3.10	Y39B6A.1	1	Interolog
F41G3.14	Y63D3A.4	F41G3.14	Y63D3A.4	1	Interolog
F41G4.1	T04D1.3	F41G4.1	unc-57	1	Interolog
F41G4.1	T18D3.7	F41G4.1	T18D3.7	1	Interolog
F41G4.2	F43C1.1	cas-1	F43C1.1	1	Interolog
F41G4.2	M03F4.2	cas-1	act-4	1	Interolog
F41G4.2	T06E8.1	cas-1	acl-2	1	Interolog
F41G4.2	T20B12.2	cas-1	tbp-1	1	Interolog
F41G4.2	Y53C12B.1	cas-1	Y53C12B.1	1	Interolog
F41G4.2	ZK1098.1	cas-1	ZK1098.1	1	Interolog
F41G4.4	Y41C4A.14	F41G4.4	mrt-2	1	Interolog
F41H10.10	F57C9.5	htp-1	htp-3	1	Interolog
F41H10.10	R07B7.2	htp-1	R07B7.2	1	Interolog
F41H10.11	T21D12.4	F41H10.11	pat-6	1	Interolog
F41H10.4	F44B9.6	F41H10.4	lin-36	1	Interolog
F41H10.4	Y37D8A.9	F41H10.4	mrg-1	1	Interolog
F41H10.6	F58B3.5	F41H10.6	mrs-1	1	Interolog
F41H10.6	H26D21.2	F41H10.6	msh-2	1	Interolog
F41H10.6	R11A8.4	F41H10.6	sir-2.1	1	Interolog
F41H10.6	Y55F3AM.14	F41H10.6	Y55F3AM.14	1	Interolog
F41H10.6	Y67H2A.7	F41H10.6	Y67H2A.7	1	Interolog
F42A10.1	F44F4.11	F42A10.1	tba-4	1	Interolog
F42A10.1	T06E8.1	F42A10.1	acl-2	1	Interolog
F42A10.1	T08G11.1	F42A10.1	T08G11.1	1	Interolog
F42A10.1	T22D1.10	F42A10.1	ruvb-2	1	Interolog
F42A10.1	Y43C5A.6	F42A10.1	rad-51	1	Interolog
F42A10.1	Y48B6A.12	F42A10.1	Y48B6A.12	1	Interolog
F42A10.1	Y48G9A.1	F42A10.1	Y48G9A.1	1	Interolog
F42A10.1	Y50D7A.2	F42A10.1	Y50D7A.2	1	Interolog
F42A10.1	Y6B3A.1	F42A10.1	Y6B3A.1	1	Interolog
F42A10.1	Y81G3A.3	F42A10.1	Y81G3A.3	1	Interolog
F42A10.2	F43C1.2	nfm-1	mpk-1	1	Interolog
F42A10.3	F54E7.3	F42A10.3	par-3	1	Interolog
F42A10.3	H02I12.5	F42A10.3	H02I12.5	1	Interolog
F42A10.3	K02E10.8	F42A10.3	syg-1	1	Interolog
F42A10.3	T22A3.3	F42A10.3	lst-1	1	Interolog
F42A10.3	W02G9.2	F42A10.3	W02G9.2	1	Interolog
F42A10.3	W02G9.3	F42A10.3	W02G9.3	1	Interolog
F42A10.3	W09C5.8	F42A10.3	W09C5.8	1	Interolog
F42A10.3	Y48B6A.12	F42A10.3	Y48B6A.12	1	Interolog
F42A10.5	R08D7.3	F42A10.5	eif-3.D	1	Interolog
F42A6.7	Y47G6A.8	hrp-1	crn-1	1	Interolog
F42A6.9	F59F5.6	elks-1	syd-2	1	Interolog
F42A6.9	T17H7.4	elks-1	gei-16	1	Interolog
F42A6.9	T25G12.4	elks-1	rab-6.2	1	Interolog
F42A6.9	W06F12.1	elks-1	lit-1	1	Interolog
F42A6.9	W07B3.2	elks-1	gei-4	1	Interolog
F42A8.2	T19A5.2	tag-55	gck-1	1	Interolog
F42A9.2	VC5.4	lin-49	mys-1	1	Interolog
F42C5.10	F43C1.2	F42C5.10	mpk-1	1	Interolog
F42C5.10	F55B12.3	F42C5.10	sel-10	1	Interolog
F42C5.10	W09H1.6	F42C5.10	lec-1	1	Interolog
F42C5.8	F46A9.5	rps-8	skr-1	1	Interolog
F42C5.8	F56D2.6	rps-8	F56D2.6	1	Interolog
F42C5.8	F57B9.5	rps-8	byn-1	1	Interolog
F42C5.8	F58F6.4	rps-8	rfc-2	1	Interolog
F42C5.8	F59A2.3	rps-8	F59A2.3	1	Interolog
F42C5.8	K08E3.7	rps-8	pdr-1	1	Interolog
F42C5.8	R10E9.1	rps-8	msi-1	1	Interolog
F42C5.8	T22D1.3	rps-8	T22D1.3	1	Interolog
F42C5.8	T23D8.4	rps-8	eif-3.C	1	Interolog
F42C5.8	T26G10.1	rps-8	T26G10.1	1	Interolog
F42C5.8	T28A11.11	rps-8	gst-23	1	Interolog
F42C5.8	W01B11.3	rps-8	W01B11.3	1	Interolog
F42C5.8	Y105E8B.3	rps-8	Y105E8B.3	1	Interolog
F42C5.8	Y39E4B.1	rps-8	tag-351	1	Interolog
F42C5.8	Y46E12BL.2	rps-8	Y46E12BL.2	1	Interolog
F42C5.8	Y54E2A.11	rps-8	eif-3.B	1	Interolog
F42C5.8	Y63D3A.4	rps-8	Y63D3A.4	1	Interolog
F42C5.8	Y79H2A.11	rps-8	zyg-8	1	Interolog
F42D1.2	F54B11.3	F42D1.2	unc-84	1	Interolog
F42D1.2	Y57G11C.24	F42D1.2	eps-8	1	Interolog
F42D1.2	Y71G12B.27	F42D1.2	Y71G12B.27	1	Interolog
F42E11.2	K01G5.1	F42E11.2	tag-331	1	Interolog
F42E11.4	R02F11.1	tni-1	R02F11.1	1	Interolog
F42F12.3	H06O01.1	F42F12.3	pdi-3	1	Interolog
F42F12.3	W05H9.4	F42F12.3	W05H9.4	1	Interolog
F42F12.3	ZK632.12	F42F12.3	ZK632.12	1	Interolog
F42G10.2	F54A3.6	mkk-4	F54A3.6	1	Interolog
F42G10.2	T07A9.3	mkk-4	kgb-1	1	Interolog
F42G10.2	W02G9.2	mkk-4	W02G9.2	1	Interolog
F42G10.2	W02G9.3	mkk-4	W02G9.3	1	Interolog
F42G10.2	W03C9.2	mkk-4	W03C9.2	1	Interolog
F42G10.2	Y5H2B.2	mkk-4	nhr-13	1	Interolog
F42G10.2	Y66H1B.3	mkk-4	Y66H1B.3	1	Interolog
F42G10.2	ZK1098.10	mkk-4	unc-16	1	Interolog
F42G2.1	ZK849.2	F42G2.1	ZK849.2	1	Interolog
F42G4.3	F44A6.2	zyx-1	F44A6.2	1	Interolog
F42G4.3	F49B2.5	zyx-1	src-2	1	Interolog
F42G4.3	F55A12.9	zyx-1	pqn-44	1	Interolog
F42G4.3	K02A11.1	zyx-1	gfi-2	1	Interolog
F42G4.3	T23H2.1	zyx-1	npp-12	1	Interolog
F42G4.3	W04D2.1	zyx-1	atn-1	1	Interolog
F42G4.3	Y66H1B.2	zyx-1	Y66H1B.2	1	Interolog
F42G4.3	ZC477.9	zyx-1	deb-1	1	Interolog
F42G4.3	ZK470.5	zyx-1	tag-22	1	Interolog
F42G8.10	W04D2.1	F42G8.10	atn-1	1	Interolog
F42G8.12	Y63D3A.4	isp-1	Y63D3A.4	1	Interolog
F42G8.6	K07B1.2	F42G8.6	coq-6	1	Interolog
F42G8.6	T26A5.4	F42G8.6	T26A5.4	1	Interolog
F42G8.6	Y48B6A.3	F42G8.6	Y48B6A.3	1	Interolog
F42G8.6	ZC434.5	F42G8.6	ers-2	1	Interolog
F42G8.6	ZK632.7	F42G8.6	ZK632.7	1	Interolog
F42G9.2	R06A4.4	cyn-6	imb-2	1	Interolog
F42G9.2	ZK637.5	cyn-6	tag-205	1	Interolog
F42G9.5	T01C3.7	alh-11	fib-1	1	Interolog
F42G9.5	Y43C5A.6	alh-11	rad-51	1	Interolog
F42G9.5	ZK256.1	alh-11	pmr-1	1	Interolog
F42G9.6	Y43C5A.6	F42G9.6	rad-51	1	Interolog
F42G9.9	M03F4.2	ptl-1	act-4	1	Interolog
F42G9.9	T08A9.6	ptl-1	T08A9.6	1	Interolog
F42G9.9	T08G5.5	ptl-1	T08G5.5	1	Interolog
F42H10.4	M03F4.2	F42H10.4	act-4	1	Interolog
F42H10.4	T22H2.5	F42H10.4	T22H2.5	1	Interolog
F42H10.6	W02G9.2	F42H10.6	W02G9.2	1	Interolog
F42H10.6	W02G9.3	F42H10.6	W02G9.3	1	Interolog
F42H10.7	F43C1.2	F42H10.7	mpk-1	1	Interolog
F42H10.7	H20J04.5	F42H10.7	tag-355	1	Interolog
F42H10.7	K04D7.1	F42H10.7	K04D7.1	1	Interolog
F42H10.7	K09B11.9	F42H10.7	K09B11.9	1	Interolog
F42H10.7	T04D1.3	F42H10.7	unc-57	1	Interolog
F42H10.7	T04H1.2	F42H10.7	T04H1.2	1	Interolog
F42H10.7	VT23B5.2	F42H10.7	VT23B5.2	1	Interolog
F42H10.7	W04D2.1	F42H10.7	atn-1	1	Interolog
F42H10.7	W05H7.4	F42H10.7	W05H7.4	1	Interolog
F42H10.7	Y57G11C.24	F42H10.7	eps-8	1	Interolog
F42H10.7	ZK1098.4	F42H10.7	ZK1098.4	1	Interolog
F43C11.7	T27F2.3	F43C11.7	bir-1	1	Interolog
F43C1.1	F55F8.2	F43C1.1	F55F8.2	1	Interolog
F43C1.1	M03F4.2	F43C1.1	act-4	1	Interolog
F43C1.1	R11G1.4	F43C1.1	sax-1	1	Interolog
F43C1.1	Y39E4B.1	F43C1.1	tag-351	1	Interolog
F43C1.2	F43G9.1	mpk-1	F43G9.1	1	Interolog
F43C1.2	F47B10.2	mpk-1	F47B10.2	1	Interolog
F43C1.2	F52D10.3	mpk-1	ftt-2	1	Interolog
F43C1.2	F54A3.4	mpk-1	F54A3.4	1	Interolog
F43C1.2	F54D5.5	mpk-1	F54D5.5	1	Interolog
F43C1.2	F54D5.7	mpk-1	F54D5.7	1	Interolog
F43C1.2	F54H12.1	mpk-1	aco-2	1	Interolog
F43C1.2	F56D2.1	mpk-1	F56D2.1	1	Interolog
F43C1.2	F57B9.6	mpk-1	inf-1	1	Interolog
F43C1.2	F59A2.1	mpk-1	npp-9	1	Interolog
F43C1.2	F59A6.1	mpk-1	nsy-1	1	Interolog
F43C1.2	H17B01.1	mpk-1	H17B01.1	1	Interolog
F43C1.2	H39E23.1	mpk-1	par-1	1	Interolog
F43C1.2	K04G2.10	mpk-1	K04G2.10	1	Interolog
F43C1.2	K04G7.1	mpk-1	K04G7.1	1	Interolog
F43C1.2	K06H6.1	mpk-1	K06H6.1	1	Interolog
F43C1.2	K07A9.2	mpk-1	cmk-1	1	Interolog
F43C1.2	K07C5.1	mpk-1	arx-2	1	Interolog
F43C1.2	K08D12.1	mpk-1	pbs-1	1	Interolog
F43C1.2	K11E8.1	mpk-1	unc-43	1	Interolog
F43C1.2	M6.1	mpk-1	ifc-2	1	Interolog
F43C1.2	R02F2.5	mpk-1	R02F2.5	1	Interolog
F43C1.2	R07E5.8	mpk-1	cku-80	1	Interolog
F43C1.2	R09E12.3	mpk-1	R09E12.3	1	Interolog
F43C1.2	R151.2	mpk-1	R151.2	1	Interolog
F43C1.2	R166.5	mpk-1	R166.5	1	Interolog
F43C1.2	T01H8.1	mpk-1	rskn-1	1	Interolog
F43C1.2	T02E1.3	mpk-1	T02E1.3	1	Interolog
F43C1.2	T05C12.6	mpk-1	mig-5	1	Interolog
F43C1.2	T07A9.2	mpk-1	ers-3	1	Interolog
F43C1.2	T08D10.1	mpk-1	tag-295	1	Interolog
F43C1.2	T14G8.3	mpk-1	T14G8.3	1	Interolog
F43C1.2	T19A5.2	mpk-1	gck-1	1	Interolog
F43C1.2	T21B10.7	mpk-1	T21B10.7	1	Interolog
F43C1.2	T22A3.3	mpk-1	lst-1	1	Interolog
F43C1.2	T23H4.2	mpk-1	nhr-69	1	Interolog
F43C1.2	T25B9.9	mpk-1	T25B9.9	1	Interolog
F43C1.2	T27F2.1	mpk-1	skp-1	1	Interolog
F43C1.2	T27F2.2	mpk-1	T27F2.2	1	Interolog
F43C1.2	W02G9.2	mpk-1	W02G9.2	1	Interolog
F43C1.2	W02G9.3	mpk-1	W02G9.3	1	Interolog
F43C1.2	W05H7.4	mpk-1	W05H7.4	1	Interolog
F43C1.2	W06B11.2	mpk-1	puf-9	1	Interolog
F43C1.2	W10D5.1	mpk-1	mef-2	1	Interolog
F43C1.2	W10D9.3	mpk-1	W10D9.3	1	Interolog
F43C1.2	W10G6.2	mpk-1	sgk-1	1	Interolog
F43C1.2	W10G6.3	mpk-1	mua-6	1	Interolog
F43C1.2	Y17G7B.4	mpk-1	Y17G7B.4	1	Interolog
F43C1.2	Y22D7AL.5	mpk-1	hsp-60	1	Interolog
F43C1.2	Y39G10AR.4	mpk-1	Y39G10AR.4	1	Interolog
F43C1.2	Y42H9AR.1	mpk-1	Y42H9AR.1	1	Interolog
F43C1.2	Y48B6A.12	mpk-1	Y48B6A.12	1	Interolog
F43C1.2	Y48G8AL.6	mpk-1	smg-2	1	Interolog
F43C1.2	Y54E10BL.6	mpk-1	mek-2	1	Interolog
F43C1.2	Y73B6A.5	mpk-1	lin-45	1	Interolog
F43C1.2	Y75B12B.5	mpk-1	cyn-3	1	Interolog
F43C1.2	ZC434.5	mpk-1	ers-2	1	Interolog
F43C1.2	ZC477.9	mpk-1	deb-1	1	Interolog
F43C1.2	ZK1058.3	mpk-1	ZK1058.3	1	Interolog
F43C1.2	ZK256.1	mpk-1	pmr-1	1	Interolog
F43D2.1	F56H11.1	F43D2.1	fbl-1	1	Interolog
F43D2.1	H25P06.2	F43D2.1	cdk-9	1	Interolog
F43D9.3	F55A11.2	F43D9.3	syn-3	1	Interolog
F43D9.3	Y110A7A.6	F43D9.3	Y110A7A.6	1	Interolog
F43D9.3	Y48B6A.3	F43D9.3	Y48B6A.3	1	Interolog
F43D9.3	ZC477.9	F43D9.3	deb-1	1	Interolog
F43E2.2	Y54E10BR.6	F43E2.2	Y54E10BR.6	1	Interolog
F43E2.2	Y97E10AR.5	F43E2.2	Y97E10AR.5	1	Interolog
F43E2.7	R13F6.9	F43E2.7	sma-3	1	Interolog
F43E2.8	T09A5.10	hsp-4	lin-5	1	Interolog
F43E2.8	Y51H4A.17	hsp-4	Y51H4A.17	1	Interolog
F43G6.8	F46G11.1	F43G6.8	F46G11.1	1	Interolog
F43G9.11	K09B11.9	ces-1	K09B11.9	1	Interolog
F43G9.11	R05F9.10	ces-1	sgt-1	1	Interolog
F43G9.11	T27A3.1	ces-1	T27A3.1	1	Interolog
F43G9.11	W02D3.9	ces-1	unc-37	1	Interolog
F43G9.11	ZK849.1	ces-1	ZK849.1	1	Interolog
F43G9.11	ZK849.2	ces-1	ZK849.2	1	Interolog
F43G9.1	F43H9.2	F43G9.1	sptl-2	1	Interolog
F43G9.1	F55H2.6	F43G9.1	clu-1	1	Interolog
F43G9.1	H43I07.2	F43G9.1	H43I07.2	1	Interolog
F43G9.1	K04F1.15	F43G9.1	alh-2	1	Interolog
F43G9.1	K07A9.2	F43G9.1	cmk-1	1	Interolog
F43G9.1	K10D2.6	F43G9.1	K10D2.6	1	Interolog
F43G9.1	R11G1.4	F43G9.1	sax-1	1	Interolog
F43G9.1	T05E11.1	F43G9.1	rps-5	1	Interolog
F43G9.1	T08G11.1	F43G9.1	T08G11.1	1	Interolog
F43G9.1	T20G5.1	F43G9.1	chc-1	1	Interolog
F43G9.1	T20H4.3	F43G9.1	prs-1	1	Interolog
F43G9.1	T22D1.10	F43G9.1	ruvb-2	1	Interolog
F43G9.1	T26G10.1	F43G9.1	T26G10.1	1	Interolog
F43G9.1	T27E9.7	F43G9.1	T27E9.7	1	Interolog
F43G9.1	W06H3.3	F43G9.1	W06H3.3	1	Interolog
F43G9.1	Y48G1A.5	F43G9.1	imb-5	1	Interolog
F43G9.1	Y48G9A.1	F43G9.1	Y48G9A.1	1	Interolog
F43G9.1	Y50D7A.2	F43G9.1	Y50D7A.2	1	Interolog
F43G9.1	Y54E10BL.6	F43G9.1	mek-2	1	Interolog
F43G9.1	Y6B3A.1	F43G9.1	Y6B3A.1	1	Interolog
F43G9.1	Y71F9AL.17	F43G9.1	Y71F9AL.17	1	Interolog
F43G9.1	ZK1086.1	F43G9.1	obr-3	1	Interolog
F43G9.1	ZK742.1	F43G9.1	imb-4	1	Interolog
F43G9.3	T27E9.1	F43G9.3	tag-61	1	Interolog
F43G9.5	F46F11.2	F43G9.5	cey-2	1	Interolog
F43G9.5	R07B7.11	F43G9.5	gana-1	1	Interolog
F43G9.5	W02G9.2	F43G9.5	W02G9.2	1	Interolog
F43G9.5	W02G9.3	F43G9.5	W02G9.3	1	Interolog
F43G9.5	Y110A7A.13	F43G9.5	chp-1	1	Interolog
F43G9.5	Y42H9AR.1	F43G9.5	Y42H9AR.1	1	Interolog
F43H9.2	F52D10.3	sptl-2	ftt-2	1	Interolog
F43H9.2	T18D3.7	sptl-2	T18D3.7	1	Interolog
F43H9.2	T20H4.3	sptl-2	prs-1	1	Interolog
F43H9.2	ZK742.1	sptl-2	imb-4	1	Interolog
F44A2.1	F47G6.1	F44A2.1	dyb-1	1	Interolog
F44A2.5	Y18D10A.8	F44A2.5	Y18D10A.8	1	Interolog
F44A2.7	F54E7.7	F44A2.7	rcn-1	1	Interolog
F44A6.1	T28A8.7	nucb-1	mlh-1	1	Interolog
F44A6.2	H02I12.5	F44A6.2	H02I12.5	1	Interolog
F44A6.2	R02F2.5	F44A6.2	R02F2.5	1	Interolog
F44A6.2	W09C2.1	F44A6.2	elt-1	1	Interolog
F44A6.2	W09H1.5	F44A6.2	W09H1.5	1	Interolog
F44A6.2	Y39G10AL.3	F44A6.2	cdk-7	1	Interolog
F44A6.2	Y55F3AM.14	F44A6.2	Y55F3AM.14	1	Interolog
F44A6.2	Y62E10A.14	F44A6.2	Y62E10A.14	1	Interolog
F44B9.5	F54F2.1	F44B9.5	F54F2.1	1	Interolog
F44B9.6	F45G2.3	lin-36	F45G2.3	1	Interolog
F44B9.6	F54D5.5	lin-36	F54D5.5	1	Interolog
F44B9.6	K05B2.3	lin-36	ifa-4	1	Interolog
F44B9.6	K06A4.5	lin-36	K06A4.5	1	Interolog
F44B9.6	K12G11.3	lin-36	sodh-1	1	Interolog
F44B9.6	R11A8.6	lin-36	irs-1	1	Interolog
F44B9.6	R11E3.6	lin-36	eor-1	1	Interolog
F44B9.6	T05B11.1	lin-36	T05B11.1	1	Interolog
F44B9.6	T05C12.6	lin-36	mig-5	1	Interolog
F44B9.6	T05E7.5	lin-36	T05E7.5	1	Interolog
F44B9.6	T21B6.3	lin-36	T21B6.3	1	Interolog
F44B9.6	T22H2.6	lin-36	T22H2.6	1	Interolog
F44B9.6	T27C4.4	lin-36	egr-1	1	Interolog
F44B9.6	W04D2.1	lin-36	atn-1	1	Interolog
F44B9.6	W07B3.2	lin-36	gei-4	1	Interolog
F44B9.6	W10G6.3	lin-36	mua-6	1	Interolog
F44B9.6	Y54E2A.3	lin-36	tac-1	1	Interolog
F44B9.6	Y57G11C.24	lin-36	eps-8	1	Interolog
F44B9.6	Y69H2.3	lin-36	Y69H2.3	1	Interolog
F44B9.6	Y82E9BR.13	lin-36	Y82E9BR.13	1	Interolog
F44B9.6	ZK1127.4	lin-36	ZK1127.4	1	Interolog
F44B9.6	ZK930.3	lin-36	ZK930.3	1	Interolog
F44B9.8	F58F6.4	F44B9.8	rfc-2	1	Interolog
F44B9.8	K07D4.3	F44B9.8	K07D4.3	1	Interolog
F44B9.8	K08F4.1	F44B9.8	K08F4.1	1	Interolog
F44B9.8	Y116A8A.9	F44B9.8	map-2	1	Interolog
F44C4.3	T28F12.2	cpr-4	unc-62	1	Interolog
F44C4.3	Y69A2AR.30	cpr-4	mdf-2	1	Interolog
F44C8.7	Y41E3.7	F44C8.7	Y41E3.7	1	Interolog
F44C8.8	Y54H5A.1	nhr-133	Y54H5A.1	1	Interolog
F44D12.1	F47G6.1	F44D12.1	dyb-1	1	Interolog
F44D12.1	T04H1.2	F44D12.1	T04H1.2	1	Interolog
F44D12.1	T11B7.4	F44D12.1	eat-1	1	Interolog
F44D12.1	T17H7.4	F44D12.1	gei-16	1	Interolog
F44D12.1	Y41C4A.14	F44D12.1	mrt-2	1	Interolog
F44E2.2	T09A5.10	F44E2.2	lin-5	1	Interolog
F44E7.4	Y48A6B.3	F44E7.4	Y48A6B.3	1	Interolog
F44E7.4	Y66H1A.4	F44E7.4	Y66H1A.4	1	Interolog
F44E7.8	K11D12.10	nhr-142	mlk-1	1	Interolog
F44F4.11	F55F10.1	tba-4	F55F10.1	1	Interolog
F44F4.11	F55H2.6	tba-4	clu-1	1	Interolog
F44F4.11	K09B11.9	tba-4	K09B11.9	1	Interolog
F44F4.11	T22D1.9	tba-4	rpn-1	1	Interolog
F44F4.11	W06B11.2	tba-4	puf-9	1	Interolog
F44F4.11	Y22D7AL.5	tba-4	hsp-60	1	Interolog
F44F4.11	Y45F10D.12	tba-4	rpl-18	1	Interolog
F44F4.11	Y48B6A.12	tba-4	Y48B6A.12	1	Interolog
F44F4.11	Y48G9A.1	tba-4	Y48G9A.1	1	Interolog
F44F4.11	Y49A3A.2	tba-4	vha-13	1	Interolog
F44F4.11	Y49E10.1	tba-4	rpt-6	1	Interolog
F44F4.11	Y50D7A.2	tba-4	Y50D7A.2	1	Interolog
F44G3.9	F47B10.1	nhr-111	F47B10.1	1	Interolog
F44G3.9	F49H12.3	nhr-111	F49H12.3	1	Interolog
F44G3.9	F53F1.5	nhr-111	F53F1.5	1	Interolog
F44G3.9	F54C4.2	nhr-111	spt-4	1	Interolog
F44G3.9	F56A3.4	nhr-111	spd-5	1	Interolog
F44G3.9	F59C6.5	nhr-111	F59C6.5	1	Interolog
F44G3.9	H02I12.5	nhr-111	H02I12.5	1	Interolog
F44G3.9	K08E3.7	nhr-111	pdr-1	1	Interolog
F44G3.9	M04F3.1	nhr-111	M04F3.1	1	Interolog
F44G3.9	T04H1.2	nhr-111	T04H1.2	1	Interolog
F44G3.9	T05H4.14	nhr-111	gad-1	1	Interolog
F44G3.9	T06G6.3	nhr-111	T06G6.3	1	Interolog
F44G3.9	T10B11.3	nhr-111	ztf-4	1	Interolog
F44G3.9	T10B11.5	nhr-111	T10B11.5	1	Interolog
F44G3.9	T18H9.1	nhr-111	grd-6	1	Interolog
F44G3.9	T20D4.4	nhr-111	T20D4.4	1	Interolog
F44G3.9	T22H2.5	nhr-111	T22H2.5	1	Interolog
F44G3.9	T27F2.3	nhr-111	bir-1	1	Interolog
F44G3.9	W05B2.5	nhr-111	col-93	1	Interolog
F44G3.9	W07B3.2	nhr-111	gei-4	1	Interolog
F44G3.9	W09H1.6	nhr-111	lec-1	1	Interolog
F44G3.9	Y111B2A.22	nhr-111	ssl-1	1	Interolog
F44G3.9	Y111B2A.23	nhr-111	Y111B2A.23	1	Interolog
F44G3.9	Y119C1A.1	nhr-111	Y119C1A.1	1	Interolog
F44G3.9	Y11D7A.12	nhr-111	Y11D7A.12	1	Interolog
F44G3.9	Y41C4A.14	nhr-111	mrt-2	1	Interolog
F44G3.9	Y45F10D.12	nhr-111	rpl-18	1	Interolog
F44G3.9	Y47G6A.15	nhr-111	Y47G6A.15	1	Interolog
F44G3.9	Y48E1A.1	nhr-111	Y48E1A.1	1	Interolog
F44G3.9	Y54F10AM.7	nhr-111	Y54F10AM.7	1	Interolog
F44G3.9	Y56A3A.21	nhr-111	Y56A3A.21	1	Interolog
F44G3.9	Y62E10A.14	nhr-111	Y62E10A.14	1	Interolog
F44G3.9	Y65B4BR.4	nhr-111	wwp-1	1	Interolog
F44G3.9	Y71G12B.27	nhr-111	Y71G12B.27	1	Interolog
F44G3.9	ZK112.2	nhr-111	ncl-1	1	Interolog
F44G3.9	ZK652.6	nhr-111	ZK652.6	1	Interolog
F44G3.9	ZK849.1	nhr-111	ZK849.1	1	Interolog
F44G3.9	ZK849.2	nhr-111	ZK849.2	1	Interolog
F44G3.9	ZK892.7	nhr-111	ZK892.7	1	Interolog
F44G4.1	F53G12.10	F44G4.1	rpl-7	1	Interolog
F44G4.1	F54C9.5	F44G4.1	rpl-5	1	Interolog
F44G4.1	K01C8.9	F44G4.1	nst-1	1	Interolog
F44G4.1	K12H4.3	F44G4.1	K12H4.3	1	Interolog
F44G4.1	T07A9.9	F44G4.1	T07A9.9	1	Interolog
F44G4.1	W07E6.1	F44G4.1	W07E6.1	1	Interolog
F44G4.1	Y24D9A.4	F44G4.1	rpl-7A	1	Interolog
F44G4.1	ZK512.2	F44G4.1	ZK512.2	1	Interolog
F44G4.4	Y48B6A.3	tag-169	Y48B6A.3	1	Interolog
F45B8.3	T01D1.6	F45B8.3	abu-11	1	Interolog
F45B8.4	R13F6.9	pag-3	sma-3	1	Interolog
F45B8.4	T11B7.4	pag-3	eat-1	1	Interolog
F45B8.4	VC5.4	pag-3	mys-1	1	Interolog
F45B8.4	W10D5.3	pag-3	gei-17	1	Interolog
F45B8.4	Y55F3AM.14	pag-3	Y55F3AM.14	1	Interolog
F45B8.4	ZK1307.9	pag-3	ZK1307.9	1	Interolog
F45C12.7	ZK20.3	F45C12.7	ZK20.3	1	Interolog
F45D11.15	ZK418.4	F45D11.15	lin-37	1	Interolog
F45D3.4	Y48G1C.1	F45D3.4	Y48G1C.1	1	Interolog
F45E10.1	W10D5.3	unc-53	gei-17	1	Interolog
F45E12.2	T01G9.6	brf-1	kin-10	1	Interolog
F45E12.2	T20B12.2	brf-1	tbp-1	1	Interolog
F45E12.2	W09C3.4	brf-1	W09C3.4	1	Interolog
F45E12.2	ZK856.13	brf-1	tag-315	1	Interolog
F45E1.6	F55A3.3	his-71	F55A3.3	1	Interolog
F45E1.6	F55G1.11	his-71	his-60	1	Interolog
F45E1.6	K07A1.12	his-71	lin-53	1	Interolog
F45E1.6	K10D2.1	his-71	K10D2.1	1	Interolog
F45E1.6	R01H10.3	his-71	cor-1	1	Interolog
F45E1.6	R08C7.3	his-71	R08C7.3	1	Interolog
F45E1.6	T01G9.6	his-71	kin-10	1	Interolog
F45E1.6	T20B12.8	his-71	hmg-4	1	Interolog
F45E1.6	T21H3.3	his-71	cmd-1	1	Interolog
F45E1.6	Y111B2A.23	his-71	Y111B2A.23	1	Interolog
F45E1.7	JC8.10	F45E1.7	unc-26	1	Interolog
F45E4.4	F47G6.1	F45E4.4	dyb-1	1	Interolog
F45E6.2	T04H1.2	atf-6	T04H1.2	1	Interolog
F45F2.11	ZC302.1	F45F2.11	mre-11	1	Interolog
F45G2.10	Y18D10A.9	F45G2.10	Y18D10A.9	1	Interolog
F45G2.3	H26D21.2	F45G2.3	msh-2	1	Interolog
F45G2.3	T28A8.7	F45G2.3	mlh-1	1	Interolog
F45G2.3	W03D2.4	F45G2.3	pcn-1	1	Interolog
F45G2.4	Y25C1A.5	F45G2.4	Y25C1A.5	1	Interolog
F45G2.4	Y71F9AL.17	F45G2.4	Y71F9AL.17	1	Interolog
F45G2.6	F47G6.1	trf-1	dyb-1	1	Interolog
F45G2.6	H25P06.2	trf-1	cdk-9	1	Interolog
F45G2.6	H34C03.2	trf-1	H34C03.2	1	Interolog
F45G2.6	T17E9.1	trf-1	kin-18	1	Interolog
F45G2.6	T22H2.5	trf-1	T22H2.5	1	Interolog
F45G2.6	T24H10.1	trf-1	T24H10.1	1	Interolog
F45G2.6	Y110A2AL.13	trf-1	Y110A2AL.13	1	Interolog
F45G2.6	Y41E3.4	trf-1	ers-1	1	Interolog
F45G2.6	Y42H9AR.1	trf-1	Y42H9AR.1	1	Interolog
F45G2.6	Y50C1A.1	trf-1	Y50C1A.1	1	Interolog
F45G2.6	Y55F3AM.14	trf-1	Y55F3AM.14	1	Interolog
F45G2.6	Y63D3A.4	trf-1	Y63D3A.4	1	Interolog
F45G2.6	ZC404.9	trf-1	gck-2	1	Interolog
F45G2.6	ZK1307.9	trf-1	ZK1307.9	1	Interolog
F45G2.6	ZK20.3	trf-1	ZK20.3	1	Interolog
F45G2.6	ZK370.5	trf-1	ZK370.5	1	Interolog
F45H7.2	ZK270.2	gei-1	frm-1	1	Interolog
F45H7.4	Y59A8B.22	prk-2	Y59A8B.22	1	Interolog
F45H7.4	ZK353.7	prk-2	ZK353.7	1	Interolog
F45H7.6	F58F9.7	F45H7.6	F58F9.7	1	Interolog
F45H7.6	M03C11.7	F45H7.6	M03C11.7	1	Interolog
F46A9.4	F54D5.9	skr-2	F54D5.9	1	Interolog
F46A9.5	F52D10.3	skr-1	ftt-2	1	Interolog
F46A9.5	F54A3.4	skr-1	F54A3.4	1	Interolog
F46A9.5	F55B12.3	skr-1	sel-10	1	Interolog
F46A9.5	F55H2.2	skr-1	vha-14	1	Interolog
F46A9.5	F57B9.6	skr-1	inf-1	1	Interolog
F46A9.5	K01G5.4	skr-1	ran-1	1	Interolog
F46A9.5	K10B2.1	skr-1	lin-23	1	Interolog
F46A9.5	R01H10.3	skr-1	cor-1	1	Interolog
F46A9.5	R11A8.6	skr-1	irs-1	1	Interolog
F46A9.5	T02G5.9	skr-1	krs-1	1	Interolog
F46A9.5	T05E11.1	skr-1	rps-5	1	Interolog
F46A9.5	T20F5.2	skr-1	pbs-4	1	Interolog
F46A9.5	T27E9.1	skr-1	tag-61	1	Interolog
F46A9.5	Y113G7A.3	skr-1	sec-23	1	Interolog
F46A9.5	Y119C1B.8	skr-1	tag-332	1	Interolog
F46A9.5	Y37E11AR.2	skr-1	Y37E11AR.2	1	Interolog
F46A9.5	Y49A3A.2	skr-1	vha-13	1	Interolog
F46A9.5	Y71G12B.15	skr-1	ubc-3	1	Interolog
F46A9.5	Y87G2A.8	skr-1	Y87G2A.8	1	Interolog
F46A9.5	ZK1010.1	skr-1	ubq-2	1	Interolog
F46A9.5	ZK287.5	skr-1	rbx-1	1	Interolog
F46A9.6	T22B2.4	mec-8	T22B2.4	1	Interolog
F46B6.7	K01G5.1	ztf-7	tag-331	1	Interolog
F46C5.8	H43I07.3	F46C5.8	H43I07.3	1	Interolog
F46C5.8	ZC410.3	F46C5.8	ZC410.3	1	Interolog
F46C5.9	W02G9.2	F46C5.9	W02G9.2	1	Interolog
F46C5.9	W02G9.3	F46C5.9	W02G9.3	1	Interolog
F46C5.9	Y48G10A.2	F46C5.9	Y48G10A.2	1	Interolog
F46C8.5	F58A3.1	ceh-14	ldb-1	1	Interolog
F46C8.5	T27B1.1	ceh-14	osm-1	1	Interolog
F46E10.10	R09B5.5	F46E10.10	pqn-54	1	Interolog
F46E10.9	T03G11.6	dpy-11	T03G11.6	1	Interolog
F46E10.9	ZC455.3	dpy-11	ugt-3	1	Interolog
F46F11.1	JC8.2	F46F11.1	JC8.2	1	Interolog
F46F11.1	K01G5.5	F46F11.1	K01G5.5	1	Interolog
F46F11.1	K08E4.1	F46F11.1	spt-5	1	Interolog
F46F11.1	M01F1.2	F46F11.1	rpl-16	1	Interolog
F46F11.1	Y24D9A.4	F46F11.1	rpl-7A	1	Interolog
F46F11.1	Y94H6A.6	F46F11.1	ubc-8	1	Interolog
F46F11.2	T11B7.4	cey-2	eat-1	1	Interolog
F46F11.7	R09B5.5	F46F11.7	pqn-54	1	Interolog
F46F11.7	Y65B4A.7	F46F11.7	Y65B4A.7	1	Interolog
F46F11.9	Y67D8C.10	F46F11.9	mca-3	1	Interolog
F46F2.2	K02B12.7	kin-20	K02B12.7	1	Interolog
F46F2.2	T04A11.6	kin-20	him-6	1	Interolog
F46F2.2	T06E4.3	kin-20	atl-1	1	Interolog
F46F2.2	W03D2.4	kin-20	pcn-1	1	Interolog
F46F2.2	W06D4.6	kin-20	rad-54	1	Interolog
F46F3.4	F56C9.1	ape-1	gsp-2	1	Interolog
F46F5.15	Y63D3A.4	F46F5.15	Y63D3A.4	1	Interolog
F46F5.9	T23G11.3	F46F5.9	gld-1	1	Interolog
F46F5.9	W07B3.2	F46F5.9	gei-4	1	Interolog
F46F6.2	F59A6.1	F46F6.2	nsy-1	1	Interolog
F46F6.2	H42K12.1	F46F6.2	pdk-1	1	Interolog
F46F6.2	W04D2.1	F46F6.2	atn-1	1	Interolog
F46F6.2	Y51H4A.3	F46F6.2	rho-1	1	Interolog
F46G10.1	T04H1.2	F46G10.1	T04H1.2	1	Interolog
F46G10.1	Y18D10A.8	F46G10.1	Y18D10A.8	1	Interolog
F46G11.1	H06I04.1	F46G11.1	H06I04.1	1	Interolog
F46G11.1	K09B11.9	F46G11.1	K09B11.9	1	Interolog
F46G11.1	Y119C1A.1	F46G11.1	Y119C1A.1	1	Interolog
F46G11.1	ZK1055.7	F46G11.1	ZK1055.7	1	Interolog
F46G11.1	ZK1098.10	F46G11.1	unc-16	1	Interolog
F46G11.3	K09B11.9	tag-257	K09B11.9	1	Interolog
F46G11.3	K11D2.3	tag-257	unc-101	1	Interolog
F46G11.3	R160.1	tag-257	dpy-23	1	Interolog
F46G11.3	T07A9.11	tag-257	rps-24	1	Interolog
F46G11.3	T12A2.2	tag-257	T12A2.2	1	Interolog
F46G11.3	T27E9.3	tag-257	cdk-5	1	Interolog
F46H5.3	T04H1.6	F46H5.3	lrx-1	1	Interolog
F46H5.3	W02G9.2	F46H5.3	W02G9.2	1	Interolog
F46H5.3	W02G9.3	F46H5.3	W02G9.3	1	Interolog
F46H5.3	ZC434.8	F46H5.3	ZC434.8	1	Interolog
F46H5.4	R07G3.1	F46H5.4	cdc-42	1	Interolog
F46H5.7	Y48E1B.13	F46H5.7	csp-1	1	Interolog
F46H6.1	R07G3.1	rhi-1	cdc-42	1	Interolog
F46H6.1	Y51H4A.3	rhi-1	rho-1	1	Interolog
F47A4.3	F49B2.5	F47A4.3	src-2	1	Interolog
F47A4.3	K05C4.6	F47A4.3	hmp-2	1	Interolog
F47A4.5	F58B3.5	F47A4.5	mrs-1	1	Interolog
F47B10.1	T22G5.5	F47B10.1	sptl-3	1	Interolog
F47B10.2	W07B3.2	F47B10.2	gei-4	1	Interolog
F47D12.4	F52B10.1	hmg-1.2	nmy-1	1	Interolog
F47D12.4	K02B12.1	hmg-1.2	ceh-6	1	Interolog
F47D12.4	M151.7	hmg-1.2	M151.7	1	Interolog
F47D12.4	R09B3.1	hmg-1.2	exo-3	1	Interolog
F47D12.4	T03G11.1	hmg-1.2	pqn-62	1	Interolog
F47D12.4	T19B10.7	hmg-1.2	ima-1	1	Interolog
F47D12.4	W02D3.9	hmg-1.2	unc-37	1	Interolog
F47D12.4	Y66D12A.5	hmg-1.2	Y66D12A.5	1	Interolog
F47D12.5	Y41C4A.14	F47D12.5	mrt-2	1	Interolog
F47F6.1	Y63D3A.4	lin-42	Y63D3A.4	1	Interolog
F47F6.1	Y73B6A.5	lin-42	lin-45	1	Interolog
F47F6.2	Y63D3A.4	F47F6.2	Y63D3A.4	1	Interolog
F47F6.8	Y73B6A.5	F47F6.8	lin-45	1	Interolog
F47G4.4	T01G9.5	F47G4.4	mei-1	1	Interolog
F47G4.4	W10C6.1	F47G4.4	mat-2	1	Interolog
F47G4.4	Y75B8A.1	F47G4.4	php-3	1	Interolog
F47G6.1	F57B10.3	dyb-1	F57B10.3	1	Interolog
F47G6.1	F57C2.5	dyb-1	F57C2.5	1	Interolog
F47G6.1	F59C12.3	dyb-1	F59C12.3	1	Interolog
F47G6.1	F59C6.5	dyb-1	F59C6.5	1	Interolog
F47G6.1	H06O01.1	dyb-1	pdi-3	1	Interolog
F47G6.1	K10B3.7	dyb-1	gpd-3	1	Interolog
F47G6.1	M6.1	dyb-1	ifc-2	1	Interolog
F47G6.1	R04E5.10	dyb-1	ifd-1	1	Interolog
F47G6.1	R05D3.7	dyb-1	unc-116	1	Interolog
F47G6.1	R10E12.1	dyb-1	alx-1	1	Interolog
F47G6.1	T04H1.2	dyb-1	T04H1.2	1	Interolog
F47G6.1	T21H8.1	dyb-1	T21H8.1	1	Interolog
F47G6.1	T27A3.1	dyb-1	T27A3.1	1	Interolog
F47G6.1	W04D2.1	dyb-1	atn-1	1	Interolog
F47G6.1	W07G1.3	dyb-1	zip-3	1	Interolog
F47G6.1	Y105E8B.5	dyb-1	Y105E8B.5	1	Interolog
F47G6.1	Y39G10AR.10	dyb-1	Y39G10AR.10	1	Interolog
F47G6.1	Y48C3A.17	dyb-1	efl-2	1	Interolog
F47G6.1	Y56A3A.13	dyb-1	nft-1	1	Interolog
F47G6.1	Y59A8B.22	dyb-1	Y59A8B.22	1	Interolog
F47G6.1	Y79H2A.1	dyb-1	brp-1	1	Interolog
F47G9.1	Y60A3A.9	F47G9.1	Y60A3A.9	1	Interolog
F47H4.1	Y51H4A.8	F47H4.1	Y51H4A.8	1	Interolog
F48E3.2	W07B3.2	F48E3.2	gei-4	1	Interolog
F48E3.3	T05G5.10	F48E3.3	iff-1	1	Interolog
F48E3.8	K08E3.6	F48E3.8	cyk-4	1	Interolog
F48E8.1	Y2H9A.1	lon-1	mes-4	1	Interolog
F48E8.1	ZK1067.7	lon-1	pqn-95	1	Interolog
F48E8.3	LLC1.3	F48E8.3	LLC1.3	1	Interolog
F48E8.5	F56F3.5	paa-1	rps-1	1	Interolog
F48E8.5	F57C12.5	paa-1	mrp-1	1	Interolog
F48E8.5	T08B2.10	paa-1	rps-17	1	Interolog
F48E8.5	Y106G6E.6	paa-1	Y106G6E.6	1	Interolog
F48E8.5	Y71A12B.1	paa-1	rps-6	1	Interolog
F48E8.5	Y71H2AM.20	paa-1	Y71H2AM.20	1	Interolog
F48E8.5	ZK370.2	paa-1	sma-2	1	Interolog
F48E8.6	H19N07.2	F48E8.6	H19N07.2	1	Interolog
F48E8.6	R11G1.4	F48E8.6	sax-1	1	Interolog
F48E8.6	W06E11.4	F48E8.6	W06E11.4	1	Interolog
F48E8.6	Y75B8A.30	F48E8.6	pph-4.1	1	Interolog
F48E8.6	ZC477.9	F48E8.6	deb-1	1	Interolog
F48F7.7	K04G2.10	F48F7.7	K04G2.10	1	Interolog
F48F7.7	K04H4.2	F48F7.7	K04H4.2	1	Interolog
F48F7.7	M03F4.6	F48F7.7	M03F4.6	1	Interolog
F48F7.7	T21B6.3	F48F7.7	T21B6.3	1	Interolog
F48F7.7	Y113G7B.23	F48F7.7	psa-1	1	Interolog
F48F7.7	Y53F4B.11	F48F7.7	Y53F4B.11	1	Interolog
F48F7.7	Y55F3BR.2	F48F7.7	Y55F3BR.2	1	Interolog
F48F7.7	Y55F3BR.3	F48F7.7	Y55F3BR.3	1	Interolog
F48F7.7	Y55F3C.6	F48F7.7	Y55F3C.6	1	Interolog
F49A5.5	F54E7.7	clec-28	rcn-1	1	Interolog
F49B2.5	F52B10.1	src-2	nmy-1	1	Interolog
F49B2.5	F52D10.3	src-2	ftt-2	1	Interolog
F49B2.5	F53H8.2	src-2	arr-1	1	Interolog
F49B2.5	F58A3.2	src-2	egl-15	1	Interolog
F49B2.5	F59G1.5	src-2	ptp-2	1	Interolog
F49B2.5	K04D7.1	src-2	K04D7.1	1	Interolog
F49B2.5	M02A10.3	src-2	sli-1	1	Interolog
F49B2.5	M03A1.1	src-2	vab-1	1	Interolog
F49B2.5	M142.1	src-2	unc-119	1	Interolog
F49B2.5	M79.1	src-2	abl-1	1	Interolog
F49B2.5	T01E8.3	src-2	plc-3	1	Interolog
F49B2.5	T01G9.6	src-2	kin-10	1	Interolog
F49B2.5	T05G5.3	src-2	cdk-1	1	Interolog
F49B2.5	T07C4.9	src-2	nex-2	1	Interolog
F49B2.5	T12A2.7	src-2	T12A2.7	1	Interolog
F49B2.5	W02B12.8	src-2	rga-1	1	Interolog
F49B2.5	W02B3.2	src-2	grk-2	1	Interolog
F49B2.5	Y37D8A.13	src-2	unc-71	1	Interolog
F49B2.5	Y51H4A.17	src-2	Y51H4A.17	1	Interolog
F49B2.5	Y57G11C.24	src-2	eps-8	1	Interolog
F49B2.5	Y71F9B.7	src-2	plk-2	1	Interolog
F49B2.5	Y71H2AM.17	src-2	Y71H2AM.17	1	Interolog
F49B2.5	Y73B6A.5	src-2	lin-45	1	Interolog
F49B2.5	ZK899.8	src-2	gap-2	1	Interolog
F49C12.14	Y47D3A.27	F49C12.14	teg-1	1	Interolog
F49C12.8	F57B9.10	rpn-7	rpn-6	1	Interolog
F49C12.8	Y54G11A.7	rpn-7	Y54G11A.7	1	Interolog
F49C12.8	Y62E10A.14	rpn-7	Y62E10A.14	1	Interolog
F49E10.5	ZK616.4	F49E10.5	ZK616.4	1	Interolog
F49E10.5	ZK783.4	F49E10.5	flt-1	1	Interolog
F49E11.1	W06D4.6	mbk-2	rad-54	1	Interolog
F49E12.9	Y41C4A.14	F49E12.9	mrt-2	1	Interolog
F49E12.9	ZC8.1	F49E12.9	ZC8.1	1	Interolog
F49E2.2	R07B1.4	F49E2.2	gst-36	1	Interolog
F49E2.2	R09B5.5	F49E2.2	pqn-54	1	Interolog
F49E2.2	T11B7.4	F49E2.2	eat-1	1	Interolog
F49E2.4	K01G5.1	F49E2.4	tag-331	1	Interolog
F49E8.3	F54H12.1	pam-1	aco-2	1	Interolog
F49E8.3	K07E3.4	pam-1	K07E3.4	1	Interolog
F49E8.3	Y22D7AL.5	pam-1	hsp-60	1	Interolog
F49E8.3	Y59A8B.6	pam-1	Y59A8B.6	1	Interolog
F49E8.3	ZK1098.4	pam-1	ZK1098.4	1	Interolog
F49E8.4	Y76A2B.5	cdd-2	Y76A2B.5	1	Interolog
F49E8.5	K07A1.12	dif-1	lin-53	1	Interolog
F49E8.5	Y71H10A.1	dif-1	Y71H10A.1	1	Interolog
F49E8.6	T01C8.1	F49E8.6	aak-2	1	Interolog
F49E8.6	Y65B4BR.5	F49E8.6	Y65B4BR.5	1	Interolog
F49E8.7	T01C8.1	F49E8.7	aak-2	1	Interolog
F49E8.7	Y65B4BR.5	F49E8.7	Y65B4BR.5	1	Interolog
F49H12.3	W07B3.2	F49H12.3	gei-4	1	Interolog
F49H12.5	K09B11.9	F49H12.5	K09B11.9	1	Interolog
F49H12.6	T04H1.2	acl-4	T04H1.2	1	Interolog
F52A8.2	K02A4.2	gpb-2	gpc-1	1	Interolog
F52B10.1	JC8.2	nmy-1	JC8.2	1	Interolog
F52B10.1	K07H8.3	nmy-1	K07H8.3	1	Interolog
F52B10.1	M03F4.2	nmy-1	act-4	1	Interolog
F52B10.1	R06A4.8	nmy-1	R06A4.8	1	Interolog
F52B10.1	R10E4.4	nmy-1	mcm-5	1	Interolog
F52B10.1	T17H7.4	nmy-1	gei-16	1	Interolog
F52B10.1	W09C5.2	nmy-1	unc-59	1	Interolog
F52B10.1	ZC477.9	nmy-1	deb-1	1	Interolog
F52B11.2	F53H4.1	F52B11.2	csb-1	1	Interolog
F52B11.2	R160.1	F52B11.2	dpy-23	1	Interolog
F52B11.2	T22D1.10	F52B11.2	ruvb-2	1	Interolog
F52B11.2	T25G12.4	F52B11.2	rab-6.2	1	Interolog
F52B11.2	W09C5.2	F52B11.2	unc-59	1	Interolog
F52B11.2	Y48B6A.1	F52B11.2	Y48B6A.1	1	Interolog
F52B11.2	Y48G9A.1	F52B11.2	Y48G9A.1	1	Interolog
F52B5.1	K05G3.3	abts-1	cah-3	1	Interolog
F52B5.1	ZK632.2	abts-1	ZK632.2	1	Interolog
F52B5.6	F54C9.5	rpl-25.2	rpl-5	1	Interolog
F52B5.6	F55F8.2	rpl-25.2	F55F8.2	1	Interolog
F52B5.6	K01C8.9	rpl-25.2	nst-1	1	Interolog
F52B5.6	K04D7.1	rpl-25.2	K04D7.1	1	Interolog
F52B5.6	K12H4.3	rpl-25.2	K12H4.3	1	Interolog
F52B5.6	T24B8.1	rpl-25.2	rpl-32	1	Interolog
F52B5.6	Y37E3.8	rpl-25.2	Y37E3.8	1	Interolog
F52B5.6	Y39B6A.14	rpl-25.2	Y39B6A.14	1	Interolog
F52B5.6	Y48G8AL.8	rpl-25.2	rpl-17	1	Interolog
F52B5.6	Y54E10A.10	rpl-25.2	Y54E10A.10	1	Interolog
F52B5.6	Y71F9AL.13	rpl-25.2	rpl-1	1	Interolog
F52B5.6	ZK512.2	rpl-25.2	ZK512.2	1	Interolog
F52B5.6	ZK652.4	rpl-25.2	rpl-35	1	Interolog
F52B5.6	ZK945.3	rpl-25.2	ZK945.3	1	Interolog
F52C12.2	Y57G11C.24	F52C12.2	eps-8	1	Interolog
F52C6.2	K09B11.9	F52C6.2	K09B11.9	1	Interolog
F52C6.2	R09B5.5	F52C6.2	pqn-54	1	Interolog
F52C6.2	T04H1.2	F52C6.2	T04H1.2	1	Interolog
F52C6.2	T11B7.4	F52C6.2	eat-1	1	Interolog
F52C6.2	W09H1.6	F52C6.2	lec-1	1	Interolog
F52C6.2	Y40B1B.6	F52C6.2	spr-5	1	Interolog
F52C6.2	ZK632.12	F52C6.2	ZK632.12	1	Interolog
F52C6.2	ZK849.1	F52C6.2	ZK849.1	1	Interolog
F52C6.2	ZK849.2	F52C6.2	ZK849.2	1	Interolog
F52C6.3	H04J21.3	F52C6.3	gip-1	1	Interolog
F52C6.3	T05H4.14	F52C6.3	gad-1	1	Interolog
F52C6.3	T07G12.11	F52C6.3	zim-3	1	Interolog
F52C6.3	T28A11.11	F52C6.3	gst-23	1	Interolog
F52C9.8	K01G5.1	pqe-1	tag-331	1	Interolog
F52D10.1	K09G1.1	abts-2	K09G1.1	1	Interolog
F52D10.3	F54C8.3	ftt-2	emb-30	1	Interolog
F52D10.3	F56C9.1	ftt-2	gsp-2	1	Interolog
F52D10.3	F58A4.8	ftt-2	tbg-1	1	Interolog
F52D10.3	F58E10.3	ftt-2	F58E10.3	1	Interolog
F52D10.3	F59A6.1	ftt-2	nsy-1	1	Interolog
F52D10.3	H04J21.3	ftt-2	gip-1	1	Interolog
F52D10.3	K03D10.3	ftt-2	K03D10.3	1	Interolog
F52D10.3	K07B1.3	ftt-2	ucp-4	1	Interolog
F52D10.3	K09B11.9	ftt-2	K09B11.9	1	Interolog
F52D10.3	K11D12.10	ftt-2	mlk-1	1	Interolog
F52D10.3	M02A10.3	ftt-2	sli-1	1	Interolog
F52D10.3	T01H8.1	ftt-2	rskn-1	1	Interolog
F52D10.3	T05G5.3	ftt-2	cdk-1	1	Interolog
F52D10.3	T10B9.7	ftt-2	cyp-13A2	1	Interolog
F52D10.3	T20B12.6	ftt-2	mml-1	1	Interolog
F52D10.3	T20F5.2	ftt-2	pbs-4	1	Interolog
F52D10.3	T21H3.3	ftt-2	cmd-1	1	Interolog
F52D10.3	VT23B5.2	ftt-2	VT23B5.2	1	Interolog
F52D10.3	W04B5.5	ftt-2	W04B5.5	1	Interolog
F52D10.3	W10D5.1	ftt-2	mef-2	1	Interolog
F52D10.3	Y110A7A.17	ftt-2	mat-1	1	Interolog
F52D10.3	Y110A7A.6	ftt-2	Y110A7A.6	1	Interolog
F52D10.3	Y111B2A.8	ftt-2	Y111B2A.8	1	Interolog
F52D10.3	Y39B6A.2	ftt-2	Y39B6A.2	1	Interolog
F52D10.3	Y41G9A.4	ftt-2	Y41G9A.4	1	Interolog
F52D10.3	Y46G5A.31	ftt-2	gsy-1	1	Interolog
F52D10.3	Y50C1A.1	ftt-2	Y50C1A.1	1	Interolog
F52D10.3	Y53C12B.1	ftt-2	Y53C12B.1	1	Interolog
F52D10.3	Y55D5A.5	ftt-2	daf-2	1	Interolog
F52D10.3	Y65B4BR.4	ftt-2	wwp-1	1	Interolog
F52D10.3	Y71F9B.7	ftt-2	plk-2	1	Interolog
F52D10.3	Y73B6A.5	ftt-2	lin-45	1	Interolog
F52D10.3	ZK1058.2	ftt-2	pat-3	1	Interolog
F52D10.3	ZK270.2	ftt-2	frm-1	1	Interolog
F52D10.3	ZK632.12	ftt-2	ZK632.12	1	Interolog
F52D1.1	T05C12.6	F52D1.1	mig-5	1	Interolog
F52E1.13	T04H1.6	F52E1.13	lrx-1	1	Interolog
F52E1.2	Y54E10A.6	F52E1.2	Y54E10A.6	1	Interolog
F52E1.7	W02G9.2	hsp-17	W02G9.2	1	Interolog
F52E1.7	ZC97.1	hsp-17	tag-354	1	Interolog
F52E4.1	K08F11.3	F52E4.1	K08F11.3	1	Interolog
F52E4.1	M18.5	F52E4.1	M18.5	1	Interolog
F52E4.1	W07B3.2	F52E4.1	gei-4	1	Interolog
F52E4.1	Y76A2B.5	F52E4.1	Y76A2B.5	1	Interolog
F52E4.7	F57B10.4	F52E4.7	F57B10.4	1	Interolog
F52E4.7	F59F4.1	F52E4.7	F59F4.1	1	Interolog
F52E4.7	Y37A1B.1	F52E4.7	lst-3	1	Interolog
F52F12.3	F53G12.10	mom-4	rpl-7	1	Interolog
F52F12.3	K11G9.5	mom-4	K11G9.5	1	Interolog
F52F12.3	VW06B3R.1	mom-4	VW06B3R.1	1	Interolog
F52F12.3	W06F12.1	mom-4	lit-1	1	Interolog
F52G2.1	Y48G8AL.6	dcap-2	smg-2	1	Interolog
F52H3.2	ZK973.11	F52H3.2	ZK973.11	1	Interolog
F52H3.3	W07B3.2	F52H3.3	gei-4	1	Interolog
F52H3.4	T04H1.2	F52H3.4	T04H1.2	1	Interolog
F52H3.7	F54C8.3	lec-2	emb-30	1	Interolog
F52H3.7	Y39G10AR.13	lec-2	icp-1	1	Interolog
F53A10.2	W03F11.6	F53A10.2	W03F11.6	1	Interolog
F53A10.2	W07B3.2	F53A10.2	gei-4	1	Interolog
F53A2.6	Y18D10A.8	ife-1	Y18D10A.8	1	Interolog
F53A2.6	ZK381.4	ife-1	pgl-1	1	Interolog
F53A2.7	Y57A10C.6	F53A2.7	Y57A10C.6	1	Interolog
F53A2.8	Y39H10A.3	mtm-6	mtm-9	1	Interolog
F53A3.2	W03D2.4	polh-1	pcn-1	1	Interolog
F53A3.3	F55A12.8	rps-22	F55A12.8	1	Interolog
F53A3.3	F55F8.2	rps-22	F55F8.2	1	Interolog
F53A3.3	F56C9.1	rps-22	gsp-2	1	Interolog
F53A3.3	F56D2.6	rps-22	F56D2.6	1	Interolog
F53A3.3	F57B9.5	rps-22	byn-1	1	Interolog
F53A3.3	JC8.2	rps-22	JC8.2	1	Interolog
F53A3.3	T07C4.1	rps-22	T07C4.1	1	Interolog
F53A3.3	T09B4.8	rps-22	T09B4.8	1	Interolog
F53A3.3	T22D1.3	rps-22	T22D1.3	1	Interolog
F53A3.3	T23D8.4	rps-22	eif-3.C	1	Interolog
F53A3.3	T26G10.1	rps-22	T26G10.1	1	Interolog
F53A3.3	VF13D12L.1	rps-22	VF13D12L.1	1	Interolog
F53A3.3	W01B11.3	rps-22	W01B11.3	1	Interolog
F53A3.3	Y105E8A.16	rps-22	rps-20	1	Interolog
F53A3.3	Y105E8B.3	rps-22	Y105E8B.3	1	Interolog
F53A3.3	Y39E4B.1	rps-22	tag-351	1	Interolog
F53A3.3	Y39G10AR.8	rps-22	Y39G10AR.8	1	Interolog
F53A3.3	Y43B11AR.4	rps-22	rps-4	1	Interolog
F53A3.3	Y54E2A.11	rps-22	eif-3.B	1	Interolog
F53A3.3	Y54F10BM.2	rps-22	Y54F10BM.2	1	Interolog
F53A3.3	Y54H5A.1	rps-22	Y54H5A.1	1	Interolog
F53A3.3	Y71H10A.1	rps-22	Y71H10A.1	1	Interolog
F53B1.3	T17H7.4	F53B1.3	gei-16	1	Interolog
F53B3.1	T04H1.2	F53B3.1	T04H1.2	1	Interolog
F53B3.1	T26E3.3	F53B3.1	par-6	1	Interolog
F53B3.1	W06F12.1	F53B3.1	lit-1	1	Interolog
F53B3.3	R09B5.5	F53B3.3	pqn-54	1	Interolog
F53B3.3	T05C12.6	F53B3.3	mig-5	1	Interolog
F53B3.3	T11B7.4	F53B3.3	eat-1	1	Interolog
F53B3.3	W07B3.2	F53B3.3	gei-4	1	Interolog
F53B3.3	ZK849.1	F53B3.3	ZK849.1	1	Interolog
F53B3.3	ZK849.2	F53B3.3	ZK849.2	1	Interolog
F53B3.6	T11B7.4	F53B3.6	eat-1	1	Interolog
F53B7.4	T10B9.10	F53B7.4	cyp-13A7	1	Interolog
F53C11.5	T17H7.4	F53C11.5	gei-16	1	Interolog
F53C11.5	W07B3.2	F53C11.5	gei-4	1	Interolog
F53C11.7	Y22D7AL.5	swan-1	hsp-60	1	Interolog
F53C11.8	ZC455.3	swan-1	ugt-3	1	Interolog
F53E4.1	K07G5.1	F53E4.1	K07G5.1	1	Interolog
F53F10.1	T05C12.6	F53F10.1	mig-5	1	Interolog
F53F10.2	T17H7.4	F53F10.2	gei-16	1	Interolog
F53F10.2	W07B3.2	F53F10.2	gei-4	1	Interolog
F53F10.4	Y42H9AR.1	unc-108	Y42H9AR.1	1	Interolog
F53F10.4	Y57G11C.10	unc-108	gdi-1	1	Interolog
F53F10.5	W06D4.6	npp-11	rad-54	1	Interolog
F53F10.5	W07B8.5	npp-11	cpr-5	1	Interolog
F53F1.5	T23G11.3	F53F1.5	gld-1	1	Interolog
F53F4.10	H14E04.2	F53F4.10	H14E04.2	1	Interolog
F53F4.11	Y63D3A.4	F53F4.11	Y63D3A.4	1	Interolog
F53F4.12	K01G5.1	F53F4.12	tag-331	1	Interolog
F53G12.10	F55A12.8	rpl-7	F55A12.8	1	Interolog
F53G12.10	F55F8.2	rpl-7	F55F8.2	1	Interolog
F53G12.10	F57C12.5	rpl-7	mrp-1	1	Interolog
F53G12.10	K01C8.9	rpl-7	nst-1	1	Interolog
F53G12.10	K09B11.9	rpl-7	K09B11.9	1	Interolog
F53G12.10	K12H4.3	rpl-7	K12H4.3	1	Interolog
F53G12.10	M02A10.3	rpl-7	sli-1	1	Interolog
F53G12.10	R09B5.5	rpl-7	pqn-54	1	Interolog
F53G12.10	R10E11.2	rpl-7	vha-2	1	Interolog
F53G12.10	T05C12.6	rpl-7	mig-5	1	Interolog
F53G12.10	T07A9.9	rpl-7	T07A9.9	1	Interolog
F53G12.10	T22B11.5	rpl-7	T22B11.5	1	Interolog
F53G12.10	T22D1.3	rpl-7	T22D1.3	1	Interolog
F53G12.10	T24B8.1	rpl-7	rpl-32	1	Interolog
F53G12.10	W02F12.5	rpl-7	W02F12.5	1	Interolog
F53G12.10	W04D2.1	rpl-7	atn-1	1	Interolog
F53G12.10	W07E6.1	rpl-7	W07E6.1	1	Interolog
F53G12.10	Y113G7A.3	rpl-7	sec-23	1	Interolog
F53G12.10	Y39B6A.14	rpl-7	Y39B6A.14	1	Interolog
F53G12.10	Y39E4B.1	rpl-7	tag-351	1	Interolog
F53G12.10	Y46E12BL.2	rpl-7	Y46E12BL.2	1	Interolog
F53G12.10	Y48C3A.7	rpl-7	mac-1	1	Interolog
F53G12.10	Y50D7A.4	rpl-7	Y50D7A.4	1	Interolog
F53G12.10	Y51H4A.17	rpl-7	Y51H4A.17	1	Interolog
F53G12.10	Y54E10A.10	rpl-7	Y54E10A.10	1	Interolog
F53G12.10	Y54F10BM.2	rpl-7	Y54F10BM.2	1	Interolog
F53G12.10	Y55F3AM.14	rpl-7	Y55F3AM.14	1	Interolog
F53G12.10	ZC518.2	rpl-7	sec-24.2	1	Interolog
F53G12.10	ZK512.2	rpl-7	ZK512.2	1	Interolog
F53G12.10	ZK945.3	rpl-7	ZK945.3	1	Interolog
F53G12.11	Y41C4A.14	F53G12.11	mrt-2	1	Interolog
F53G12.1	F56A8.7	rab-11.1	unc-64	1	Interolog
F53G12.1	F56C9.1	rab-11.1	gsp-2	1	Interolog
F53G12.1	R03E1.1	rab-11.1	sym-4	1	Interolog
F53G12.1	Y57G11C.10	rab-11.1	gdi-1	1	Interolog
F53G12.4	T04H1.2	F53G12.4	T04H1.2	1	Interolog
F53G12.5	T20H4.5	mex-3	T20H4.5	1	Interolog
F53G12.5	W07B3.2	mex-3	gei-4	1	Interolog
F53G12.8	R13A5.1	F53G12.8	cup-5	1	Interolog
F53G2.6	K01G5.4	tsr-1	ran-1	1	Interolog
F53G2.7	Y50D7A.2	mnat-1	Y50D7A.2	1	Interolog
F53H1.1	T08A11.2	F53H1.1	T08A11.2	1	Interolog
F53H1.1	ZC477.9	F53H1.1	deb-1	1	Interolog
F53H1.3	JC8.10	F53H1.3	unc-26	1	Interolog
F53H4.1	F54H12.1	csb-1	aco-2	1	Interolog
F53H4.1	F57B9.6	csb-1	inf-1	1	Interolog
F53H4.1	R06C1.2	csb-1	R06C1.2	1	Interolog
F53H4.1	Y49A3A.2	csb-1	vha-13	1	Interolog
F53H4.1	Y50D7A.2	csb-1	Y50D7A.2	1	Interolog
F53H4.1	Y57G11C.10	csb-1	gdi-1	1	Interolog
F53H8.2	H15N14.2	arr-1	nsf-1	1	Interolog
F53H8.2	K06H7.4	arr-1	grp-1	1	Interolog
F53H8.2	R11A5.1	arr-1	apb-3	1	Interolog
F53H8.2	R153.1	arr-1	pde-4	1	Interolog
F53H8.2	W02B3.2	arr-1	grk-2	1	Interolog
F53H8.2	Y116A8C.12	arr-1	arf-6	1	Interolog
F53H8.2	Y71H2B.10	arr-1	apb-1	1	Interolog
F54A3.3	JC8.2	F54A3.3	JC8.2	1	Interolog
F54A3.3	Y73B6A.5	F54A3.3	lin-45	1	Interolog
F54A3.3	Y75B8A.30	F54A3.3	pph-4.1	1	Interolog
F54A3.3	ZK1307.6	F54A3.3	fzr-1	1	Interolog
F54A3.3	ZK430.7	F54A3.3	ZK430.7	1	Interolog
F54A3.4	K04F1.15	F54A3.4	alh-2	1	Interolog
F54A3.4	T05G5.3	F54A3.4	cdk-1	1	Interolog
F54A3.4	T21B10.2	F54A3.4	T21B10.2	1	Interolog
F54A3.4	T23G5.1	F54A3.4	rnr-1	1	Interolog
F54A3.4	T25G3.3	F54A3.4	T25G3.3	1	Interolog
F54A3.4	W03D2.4	F54A3.4	pcn-1	1	Interolog
F54A3.4	Y106G6E.6	F54A3.4	Y106G6E.6	1	Interolog
F54A3.4	ZC518.2	F54A3.4	sec-24.2	1	Interolog
F54A3.4	ZC518.3	F54A3.4	ccr-4	1	Interolog
F54A5.1	K10C3.6	F54A5.1	nhr-49	1	Interolog
F54A5.3	K08A8.1	F54A5.3	mek-1	1	Interolog
F54B11.3	F59F4.1	unc-84	F59F4.1	1	Interolog
F54B11.3	M03C11.4	unc-84	M03C11.4	1	Interolog
F54B11.3	T11B7.4	unc-84	eat-1	1	Interolog
F54B11.3	T11G6.8	unc-84	T11G6.8	1	Interolog
F54B11.3	W09H1.6	unc-84	lec-1	1	Interolog
F54B11.5	Y106G6A.5	F54B11.5	Y106G6A.5	1	Interolog
F54B11.6	Y53F4B.33	F54B11.6	gst-39	1	Interolog
F54B11.7	R09B5.5	F54B11.7	pqn-54	1	Interolog
F54B11.7	T01C8.1	F54B11.7	aak-2	1	Interolog
F54B11.7	T04H1.6	F54B11.7	lrx-1	1	Interolog
F54B11.7	Y40B1B.6	F54B11.7	spr-5	1	Interolog
F54B11.7	ZK849.1	F54B11.7	ZK849.1	1	Interolog
F54B11.7	ZK849.2	F54B11.7	ZK849.2	1	Interolog
F54C1.3	M18.2	mes-3	dlc-2	1	Interolog
F54C1.3	R06A4.7	mes-3	mes-2	1	Interolog
F54C1.7	ZK632.12	pat-10	ZK632.12	1	Interolog
F54C8.3	K11H3.1	emb-30	K11H3.1	1	Interolog
F54C8.3	T21G5.5	emb-30	star-2	1	Interolog
F54C8.3	Y17G7B.5	emb-30	mcm-2	1	Interolog
F54C8.5	Y73B6A.5	F54C8.5	lin-45	1	Interolog
F54C9.10	ZK1055.1	arl-1	hcp-1	1	Interolog
F54C9.11	T04H1.2	F54C9.11	T04H1.2	1	Interolog
F54C9.1	K11H3.1	iff-2	K11H3.1	1	Interolog
F54C9.1	R12E2.3	iff-2	rpn-8	1	Interolog
F54C9.1	T04H1.4	iff-2	rad-50	1	Interolog
F54C9.1	T21F4.1	iff-2	T21F4.1	1	Interolog
F54C9.1	T21H3.3	iff-2	cmd-1	1	Interolog
F54C9.1	Y106G6E.6	iff-2	Y106G6E.6	1	Interolog
F54C9.1	Y17G7B.4	iff-2	Y17G7B.4	1	Interolog
F54C9.1	Y34D9A.9	iff-2	Y34D9A.9	1	Interolog
F54C9.1	Y48B6A.3	iff-2	Y48B6A.3	1	Interolog
F54C9.1	Y54E10BL.6	iff-2	mek-2	1	Interolog
F54C9.1	Y59A8B.6	iff-2	Y59A8B.6	1	Interolog
F54C9.1	ZK287.5	iff-2	rbx-1	1	Interolog
F54C9.5	F55F8.2	rpl-5	F55F8.2	1	Interolog
F54C9.5	F57C12.5	rpl-5	mrp-1	1	Interolog
F54C9.5	JC8.3	rpl-5	rpl-12	1	Interolog
F54C9.5	K07E3.4	rpl-5	K07E3.4	1	Interolog
F54C9.5	R09B5.5	rpl-5	pqn-54	1	Interolog
F54C9.5	R13A5.8	rpl-5	R13A5.8	1	Interolog
F54C9.5	T07A9.9	rpl-5	T07A9.9	1	Interolog
F54C9.5	T11G6.1	rpl-5	hrs-1	1	Interolog
F54C9.5	T19A6.2	rpl-5	ngp-1	1	Interolog
F54C9.5	T20F5.2	rpl-5	pbs-4	1	Interolog
F54C9.5	T22D1.3	rpl-5	T22D1.3	1	Interolog
F54C9.5	T24B8.1	rpl-5	rpl-32	1	Interolog
F54C9.5	T25G3.3	rpl-5	T25G3.3	1	Interolog
F54C9.5	W01B11.3	rpl-5	W01B11.3	1	Interolog
F54C9.5	W04D2.1	rpl-5	atn-1	1	Interolog
F54C9.5	W07E6.1	rpl-5	W07E6.1	1	Interolog
F54C9.5	Y37E3.8	rpl-5	Y37E3.8	1	Interolog
F54C9.5	Y39B6A.14	rpl-5	Y39B6A.14	1	Interolog
F54C9.5	Y46E12BL.2	rpl-5	Y46E12BL.2	1	Interolog
F54C9.5	Y48G8AL.8	rpl-5	rpl-17	1	Interolog
F54C9.5	Y54E10A.10	rpl-5	Y54E10A.10	1	Interolog
F54C9.5	Y71F9AL.13	rpl-5	rpl-1	1	Interolog
F54C9.5	Y71G12B.27	rpl-5	Y71G12B.27	1	Interolog
F54C9.5	ZK512.2	rpl-5	ZK512.2	1	Interolog
F54C9.5	ZK652.4	rpl-5	rpl-35	1	Interolog
F54C9.5	ZK945.3	rpl-5	ZK945.3	1	Interolog
F54D10.7	K10C3.6	F54D10.7	nhr-49	1	Interolog
F54D10.7	T01B7.5	F54D10.7	T01B7.5	1	Interolog
F54D10.7	T04H1.2	F54D10.7	T04H1.2	1	Interolog
F54D10.7	T05C12.6	F54D10.7	mig-5	1	Interolog
F54D10.7	T05H4.14	F54D10.7	gad-1	1	Interolog
F54D11.4	Y37D8A.9	F54D11.4	mrg-1	1	Interolog
F54D1.5	T01E8.3	gtl-2	plc-3	1	Interolog
F54D5.12	M03F4.2	F54D5.12	act-4	1	Interolog
F54D5.12	Y51H4A.3	F54D5.12	rho-1	1	Interolog
F54D5.14	T22D1.3	F54D5.14	T22D1.3	1	Interolog
F54D5.15	T05C12.6	F54D5.15	mig-5	1	Interolog
F54D5.15	T17H7.4	F54D5.15	gei-16	1	Interolog
F54D5.15	W04D2.1	F54D5.15	atn-1	1	Interolog
F54D5.4	W04D2.1	F54D5.4	atn-1	1	Interolog
F54D5.7	VW02B12L.3	F54D5.7	ebp-2	1	Interolog
F54D5.7	ZK652.1	F54D5.7	snr-5	1	Interolog
F54D5.8	T09B4.10	dnj-13	chn-1	1	Interolog
F54D5.8	Y53C10A.12	dnj-13	hsf-1	1	Interolog
F54D7.2	Y48E1B.13	F54D7.2	csp-1	1	Interolog
F54D8.1	H04J21.3	F54D8.1	gip-1	1	Interolog
F54D8.1	ZK678.5	F54D8.1	wrt-4	1	Interolog
F54D8.3	K08H10.4	alh-1	uda-1	1	Interolog
F54D8.3	R151.3	alh-1	rpl-6	1	Interolog
F54D8.3	T01H3.1	alh-1	T01H3.1	1	Interolog
F54D8.3	W03F9.5	alh-1	ttb-1	1	Interolog
F54D8.3	Y22D7AL.5	alh-1	hsp-60	1	Interolog
F54E12.2	K12G11.4	F54E12.2	sodh-2	1	Interolog
F54E12.2	R08C7.3	F54E12.2	R08C7.3	1	Interolog
F54E12.2	R10E12.1	F54E12.2	alx-1	1	Interolog
F54E12.2	R12H7.2	F54E12.2	asp-4	1	Interolog
F54E12.2	T01G9.4	F54E12.2	npp-2	1	Interolog
F54E12.2	T04A11.6	F54E12.2	him-6	1	Interolog
F54E12.2	T09F3.3	F54E12.2	gpd-1	1	Interolog
F54E12.2	T12E12.4	F54E12.2	drp-1	1	Interolog
F54E12.2	T25B9.9	F54E12.2	T25B9.9	1	Interolog
F54E12.2	Y47G6A.11	F54E12.2	msh-6	1	Interolog
F54E12.2	Y80D3A.1	F54E12.2	wrs-1	1	Interolog
F54E7.3	T11B7.4	par-3	eat-1	1	Interolog
F54E7.7	T22F3.2	rcn-1	T22F3.2	1	Interolog
F54E7.8	Y106G6H.15	F54E7.8	Y106G6H.15	1	Interolog
F54F2.1	ZK1058.2	F54F2.1	pat-3	1	Interolog
F54F2.2	M04B2.3	zfp-1	gfl-1	1	Interolog
F54F2.5	M18.5	ztf-1	M18.5	1	Interolog
F54F2.5	T05C12.6	ztf-1	mig-5	1	Interolog
F54F2.5	T11B7.4	ztf-1	eat-1	1	Interolog
F54F2.5	W07B3.2	ztf-1	gei-4	1	Interolog
F54F2.5	Y76A2B.5	ztf-1	Y76A2B.5	1	Interolog
F54F2.8	Y39E4B.12	prx-19	gly-5	1	Interolog
F54F7.1	W09B6.2	taf-7.1	taf-6.1	1	Interolog
F54F7.5	T05A8.4	mes-1	T05A8.4	1	Interolog
F54G8.3	F58G6.1	ina-1	F58G6.1	1	Interolog
F54G8.3	ZK1058.2	ina-1	pat-3	1	Interolog
F54G8.4	K09B11.9	nhl-1	K09B11.9	1	Interolog
F54H12.1	F58F6.4	aco-2	rfc-2	1	Interolog
F54H12.1	M01E5.5	aco-2	top-1	1	Interolog
F54H12.1	T21H3.3	aco-2	cmd-1	1	Interolog
F54H12.1	Y48B6A.1	aco-2	Y48B6A.1	1	Interolog
F54H12.1	Y50D7A.2	aco-2	Y50D7A.2	1	Interolog
F54H12.1	ZK287.5	aco-2	rbx-1	1	Interolog
F54H12.6	K09B11.9	F54H12.6	K09B11.9	1	Interolog
F54H12.6	R03G5.1	F54H12.6	eft-4	1	Interolog
F54H12.6	T05G5.3	F54H12.6	cdk-1	1	Interolog
F54H12.6	T10F2.1	F54H12.6	grs-1	1	Interolog
F54H12.6	T11G6.1	F54H12.6	hrs-1	1	Interolog
F54H12.6	Y87G2A.5	F54H12.6	vrs-2	1	Interolog
F54H5.4	Y51H4A.8	mua-1	Y51H4A.8	1	Interolog
F55A11.2	F55A4.1	syn-3	F55A4.1	1	Interolog
F55A11.2	K09B11.9	syn-3	K09B11.9	1	Interolog
F55A11.2	Y57G11C.4	syn-3	Y57G11C.4	1	Interolog
F55A11.2	Y94H6A.9	syn-3	Y94H6A.9	1	Interolog
F55A11.3	K07D4.3	F55A11.3	K07D4.3	1	Interolog
F55A11.3	K08D10.7	F55A11.3	K08D10.7	1	Interolog
F55A11.3	T27F2.3	F55A11.3	bir-1	1	Interolog
F55A11.3	Y119C1B.8	F55A11.3	tag-332	1	Interolog
F55A11.3	ZK1128.2	F55A11.3	ZK1128.2	1	Interolog
F55A11.4	Y43C5A.6	F55A11.4	rad-51	1	Interolog
F55A11.8	W07B3.2	F55A11.8	gei-4	1	Interolog
F55A12.3	F57H12.1	ppk-1	arf-3	1	Interolog
F55A12.3	Y116A8C.12	ppk-1	arf-6	1	Interolog
F55A12.8	F57B9.5	F55A12.8	byn-1	1	Interolog
F55A12.8	F57B9.6	F55A12.8	inf-1	1	Interolog
F55A12.8	K08E4.1	F55A12.8	spt-5	1	Interolog
F55A12.8	K11D2.3	F55A12.8	unc-101	1	Interolog
F55A12.8	T01C3.6	F55A12.8	rps-16	1	Interolog
F55A12.8	T02H6.1	F55A12.8	T02H6.1	1	Interolog
F55A12.8	T08B2.10	F55A12.8	rps-17	1	Interolog
F55A12.8	T14G10.5	F55A12.8	T14G10.5	1	Interolog
F55A12.8	W01B11.3	F55A12.8	W01B11.3	1	Interolog
F55A12.8	Y106G6H.3	F55A12.8	rpl-30	1	Interolog
F55A12.8	Y23H5B.6	F55A12.8	Y23H5B.6	1	Interolog
F55A12.8	Y43B11AR.4	F55A12.8	rps-4	1	Interolog
F55A12.8	Y48G8AL.8	F55A12.8	rpl-17	1	Interolog
F55A12.8	Y48G9A.1	F55A12.8	Y48G9A.1	1	Interolog
F55A12.8	Y71F9AL.13	F55A12.8	rpl-1	1	Interolog
F55A12.8	ZC434.2	F55A12.8	rps-7	1	Interolog
F55A12.8	ZK430.7	F55A12.8	ZK430.7	1	Interolog
[truncated: 37,896 more rows]
