# Supplementary material for: Information-based methods for predicting gene function from systematic gene knock-downs
Source: BMC Bioinformatics. 2008 Oct 29;9:463. doi: 10.1186/1471-2105-9-463 (PMC2596148; doi:10.1186/1471-2105-9-463)
Supplement: Additional file 7 — Subnetworks. Gene subnetworks identified in this study (AGREE, UPC, AGREE multiply-supported, UPC multiply-supported, and molecular machines), along with relevant information pertaining to each subnetwork. [file 1471-2105-9-463-S7.xls]

## Sheet: Key
This file contains all subnetworks identified in the study.
Worksheets contain the following columns:
ID	Subnetwork ID
Genes	Number of genes in the subnetwork
Links	Number of links connecting the genes of the subnetwork
Novel?	Is the subnetwork unique to this data type (only applies to AGREE vs. UPC subnetworks)
Function	Top enriched function (using positive evaluation set.)
Phenotypes	Enriched phenotypes for the subnetwork (or data sources for the Multiply-supported subnetworks and molecular machines)
Genes	Genes contained in the subnetwork
Num Enriched Data Types	Number of enriched data types linking the genes in the subnetwork
Enriched Data Types	Which data types are enriched? (AGREE, UPC, Co-expression, Interolog, Genetic)
Data Type Enrichments	Associated P-values for enrichments
Statistics shown for the Phenotypes and Function columns give the parameters for the hypergeometric distribution in the format (F,P,k,n,K,N), with:
F	Feature being analyzed for enrichment
P	Associated hypergeometric P-value
k	Number of genes in the subnetwork with the given feature
n	Number of genes in the subnetwork
K	Number of genes in the entire data set with the given feature
N	Number of genes in the entire data set

## Sheet: AGREE
ID	Genes	Links	Novel?	Function	Phenotypes	Genes
AGREE1	14	91	No	microtubule-based movement,-2.0136,2,14,104,9614	HIM,-33.4722,14,14,17,2376	him-3,klp-10,klp-7,opt-3,C34B2.4,C34F6.1,C41G7.3,F31C3.2,F33H2.6,F35C5.7,F58G1.5,T06G6.8,W09G3.7,ZK6.7
AGREE2	15	98	Yes	ergosterol metabolic process,-2.1535,2,15,82,9614	OOC,-36.3684,15,15,17,2376 EMB,-2.2529,13,15,1235,2376	aos-1,cgo-2,cyb-1,cyp-31a2,mdt-19,nex-3,rsp-8,unc-37,C55C3.5,F41E6.4,F44F4.2,K10D2.6,R13F6.10,T05H10.6,W01G7.3
AGREE3	19	90	No	RNA splicing,-3.6479,5,19,298,9614	SCK,-19.8732,19,19,222,2376 EMB,-4.1540,18,19,1235,2376 STE,-3.1949,12,19,614,2376 RBS,-2.7471,8,19,316,2376	cbp-1,ceh-24,eft-1,ify-1,mel-11,mix-1,rpn-1,rpt-3,tag-262,tag-49,uba-1,C07E3.1,D1054.14,E9.10,F30A10.2,F38A1.8,F46E10.1,K07C5.6,M03F8.3
AGREE4	7	12	No	induction of apoptosis,-2.6373,2,7,103,9614	RBS,-6.1583,7,7,316,2376 STE,-2.7967,6,7,614,2376	chp-1,imb-5,rps-13,spt-5,C07A9.2,F59A3.3,Y37D8A.14
AGREE5	49	592	No	Ribosome,-6.5078,7,49,90,9614	SCK,-52.7179,49,49,222,2376 STE,-23.6835,46,49,614,2376 LET,-11.6231,30,49,403,2376 CLR,-3.1850,11,49,176,2376	crs-2,gei-4,hel-1,hrp-2,icd-1,let-92,lev-11,mog-4,paa-1,pqn-59,prs-1,rpb-2,rpl-12,rpl-15,rpl-18,rpl-20,rpl-7a,rpn-2,rpn-7,rps-11,rps-3,rpt-1,sec-23,sec-24.1,snr-7,uaf-2,unc-60,vha-1,C05C8.7,C13B9.3,C15C8.7,D1014.3,F09D1.1,F20D12.2,F38E11.5,F43D9.3,G2.2,K12H4.3,R144.2,T14G10.5,W09B6.1,Y119D3B.15,Y25C1A.5,Y38E10A.24,Y54E10BR.5,Y55H10A.1,Y71D11A.5,ZC434.4,ZK250.3
AGREE6	54	719	No	Ribosome,-16.4777,14,54,90,9614	SCK,-58.3851,54,54,222,2376 STE,-25.0209,50,54,614,2376 LVA,-24.0275,54,54,870,2376 CLR,-2.8108,11,54,176,2376 LET,-2.6378,18,54,403,2376 EMB,-2.0238,37,54,1235,2376	act-3,apb-1,apm-1,aps-1,cct-1,cct-6,drs-1,fib-1,gbf-1,noah-2,nspb-3,pas-6,ppk-1,ran-1,rpl-13,rpl-2,rpl-23,rpl-3,rpl-36,rpn-3,rps-0,rps-1,rps-14,rps-18,rps-21,rps-23,rps-8,sbp-1,sca-1,skp-1,snr-1,snr-3,snr-4,snr-5,syn-3,tag-335,tag-345,ubc-1,ubl-1,vha-17,B0361.10,C53A5.6,F42C5.9,F57B10.1,H19N07.1,K02D10.5,K04G2.3,K08D12.3,R13A5.8,T01C3.11,T07A9.14,T17E9.2,W08D2.7,Y54E10BR.6
AGREE7	55	748	Yes	late endosome to vacuole transport,-4.9549,4,55,25,9614	MLT,-45.6292,30,55,38,2376 LET,-30.2298,48,55,403,2376 PRL,-22.3623,25,55,87,2376 UNC,-14.2170,46,55,783,2376 LVA,-5.5283,37,55,870,2376 BMD,-2.5910,13,55,241,2376	acn-1,anc-1,arf-3,bli-3,bli-4,ceh-26,ceh-6,crs-1,daf-21,dpy-23,dyn-1,eif-3.b,fbn-1,ifb-1,lir-1,mlt-8,mlt-9,mua-3,mua-6,npp-20,pap-1,pat-4,pbs-6,ptc-3,pyr-1,qua-1,rme-8,rps-26,set-1,stc-1,taf-4,tag-297,tag-309,vha-12,vha-15,C10G6.1,F07E5.10,F13D2.2,F25B4.6,F40G9.1,F41E7.1,F53G12.3,F53G12.4,F56H6.5,H04M03.4,K12H4.4,M03F4.7,R06F6.2,T27F7.1,T27F7.3,Y34D9A.10,Y48B6A.3,Y79H2A.3,ZC250.3,ZC328.1
AGREE8	61	941	Yes	dorsal closure,-12.1642,17,61,277,9614	DPY,-59.6628,56,61,182,2376 BMD,-37.3394,48,61,241,2376 ROL,-16.9438,12,61,15,2376 UNC,-10.3443,45,61,783,2376	ceh-13,col-110,col-122,col-154,col-3,col-34,col-92,col-93,col-94,col-97,col-98,dpy-13,dpy-2,dpy-28,dpy-4,dpy-9,eat-3,eif-3.g,etr-1,far-1,gei-13,hmp-2,hmr-1,kin-2,let-502,lrp-1,mel-26,mex-6,mog-1,nmy-1,nrf-6,rab-7,rol-3,rpl-25.1,rps-17,sma-1,spc-1,sqt-1,tac-1,taf-10,tag-249,tag-59,unc-23,B0285.1,C17E4.9,C25A1.9,C27F2.10,F23H12.4,F33H1.3,F49C12.11,F54D5.5,F54D8.1,K03E5.3,M195.2,R07E5.1,W03F8.10,Y11…
AGREE9	51	638	Yes	cellular protein complex assembly,-3.4685,5,51,115,9614	BMD,-39.4138,45,51,241,2376 LET,-38.0417,50,51,403,2376 EMB,-9.3469,47,51,1235,2376 DPY,-6.3129,16,51,182,2376 UNC,-4.9965,32,51,783,2376 LVA,-4.9870,34,51,870,2376	apr-1,col-155,col-157,cye-1,die-1,egl-27,eif-3.f,gex-3,gsy-1,hgrs-1,his-71,hmg-3,hsp-2,imb-2,imb-4,kbp-1,kin-18,let-721,lin-5,lmn-1,lrs-1,nhr-247,noah-1,puf-9,rps-9,sec-24.2,tag-355,tfg-1,unc-97,vha-6,B0491.5,C24H12.5,C41H7.4,C55A6.9,F08D12.1,F18F11.5,F25B3.6,F27D4.2,F32D1.6,F44A6.2,F57B10.3,M106.5,M28.5,R53.6,T12A2.7,T16H12.4,T27B1.2,Y37E11AM.1,Y57G11C.31,Y62E10A.17,ZC581.1
AGREE10	6	9	No	None	UNIQ,-8.0478,3,6,3,2376 BMD,-4.2449,5,6,241,2376 UNC,-2.8981,6,6,783,2376	ada-2,chs-2,rpn-9,C32D5.12,F49B2.6,W04G3.2
AGREE11	21	107	Yes	spindle organization and biogenesis,-6.0333,5,21,86,9614	MUV,-18.6499,10,21,14,2376 PVL,-10.7116,18,21,424,2376 BMD,-5.8801,11,21,241,2376 STP,-4.5822,11,21,325,2376 EGL,-3.1291,6,21,133,2376 EMB,-2.2320,17,21,1235,2376	apc-2,bar-1,cdc-42,ceh-20,dli-1,egr-1,emb-30,epi-1,fzy-1,lin-1,lin-39,mat-3,par-2,par-3,pkc-3,sep-1,zyg-9,C06A5.1,C09H10.8,R06C7.5,T13H5.4
AGREE12	47	552	Yes	limb morphogenesis,-4.0069,5,47,96,9614	EGL,-51.8103,43,47,133,2376 RUP,-14.3799,24,47,191,2376 PVL,-9.9094,28,47,424,2376 UNC,-6.1610,32,47,783,2376 STP,-2.0893,13,47,325,2376	ccb-1,clr-1,dcr-1,dnj-8,egl-13,egl-15,egl-19,elt-1,fkh-6,goa-1,him-4,his-40,kin-1,lin-12,lin-29,lin-59,mdt-17,mdt-4,mig-10,mig-5,mlc-3,ref-2,sur-6,tra-1,tra-2,uba-2,unc-47,C05D11.3,C06G1.4,C26B9.3,C29E4.7,C49H3.8,F33H2.2,F37B12.1,F48C1.4,K04A8.6,R02D3.5,T10B11.9,T14D7.2,T282.2,Y41D4B.11,Y47G6A.15,Y50D7A.11,Y51A2D.15,ZC168.3,ZK262.8,ZK930.3
AGREE13	17	72	Yes	protein import into nucleus,-2.7170,3,17,144,9614	STP,-14.8473,17,17,325,2376 RBS,-4.9062,10,17,316,2376 GRO,-4.9035,16,17,1019,2376 PVL,-4.6407,11,17,424,2376 LVA,-2.3452,12,17,870,2376	dnj-22,erm-1,npp-4,ntl-2,rpl-11.1,rpl-25.2,smo-1,tct-1,vab-10,C08F8.2,C48B6.2,E02H1.1,F10E9.5,F27C1.6,Y48G1C.7,Y71G12B.11,ZK856.10
AGREE14	74	1383	Yes	tubulin folding,-4.6225,3,74,8,9614	RUP,-69.5950,67,74,191,2376 PVL,-31.5227,59,74,424,2376 STP,-22.2331,46,74,325,2376 UNC,-11.2719,53,74,783,2376 GRO,-2.5808,44,74,1019,2376 BLI,-2.2400,5,74,38,2376 ADL,-2.0433,6,74,59,2376	arf-1.2,bub-1,cdl-1,cgh-1,cpf-1,crn-1,dcp-66,dsh-2,eif-3.d,evl-20,gon-1,ina-1,inx-13,isw-1,let-49,mdt-10,mus-101,ndc-80,nmy-2,pop-1,prp-21,rnp-4,rnr-2,sas-6,sft-4,skr-1,smc-3,str-161,tag-255,ubc-12,ubc-9,ula-1,unc-32,unc-59,vbp-1,B0336.6,C15C6.3,C23F12.1,C30C11.4,C33H5.7,C55B7.5,D2096.8,F16D3.4,F19H6.1,F21C3.5,F25B3.1,F29G9.4,F33H2.5,F53H1.1,F54C4.3,F54C9.9,F59A2.3,M04F3.1,R02D3.3,R08D7.2,T01C3.1…
AGREE15	57	1005	No	S-adenosylmethionine biosynthetic process,-3.4666,2,57,5,9614	STP,-51.2201,57,57,325,2376 PVL,-41.6000,56,57,424,2376 GRO,-11.8634,50,57,1019,2376 RUP,-6.7701,18,57,191,2376 UNC,-5.6583,36,57,783,2376 SLU,-2.8974,7,57,71,2376 PCH,-2.5003,7,57,83,2376	ard-1,cul-4,dcn-1,evl-14,hsf-1,iri-1,lin-9,lsy-2,mep-1,ned-8,npp-11,npp-17,orc-2,rfc-3,rfp-1,tag-144,tat-5,B0207.6,C06E7.1,C06E7.3,C15C6.4,C23H3.5,C37H5.6,C50A2.2,D1069.3,D2045.9,E02D9.1,F07E5.5,F12F6.7,F25H8.2,F28F8.5,F30A10.10,F43D2.1,F56B3.12,K04C2.2,K07F5.14,R07B5.9,R07E5.10,R151.9,T02C12.2,T05E8.3,T16G12.5,T27A3.2,W02A11.T1,Y34D9A.4,Y44F5A.1,Y48A6B.11,Y48G1C.8,Y49F6B.2,Y53C12B.2,Y55F3AM.3,Y6…
AGREE16	26	182	Yes	eclosion rhythm,-3.2024,2,26,14,9614	RUP,-24.4293,24,26,191,2376 UNC,-8.2506,23,26,783,2376 DPY,-8.0522,13,26,182,2376 PVL,-7.0401,17,26,424,2376 KNK,-5.9338,3,26,3,2376 SCK,-3.4559,9,26,222,2376 STP,-2.2584,9,26,325,2376 BLI,-2.1183,3,26,38,2376 LVA,-2.0856,16,26,870,2376	cct-4,cdk-4,cyh-1,cyk-4,dlc-1,egl-43,ifc-2,kin-10,lin-42,mdt-18,nas-36,pax-3,ppn-1,pqn-38,pqn-47,tni-1,trr-1,unc-55,C03D6.3,C52A11.2,F08B4.5,K04G7.11,T04D3.2,Y40B1A.4,Y53H1C.2,Y71F9AM.4
AGREE17	34	281	Yes	mitochondrial electron transport\, succinate to ubiquinone,-4.1395,2,34,4,9614	THIN,-28.6700,25,34,96,2376 LON,-20.5910,18,34,61,2376 CLR,-10.6556,17,34,176,2376 GRO,-4.8692,27,34,1019,2376 UNC,-2.3339,19,34,783,2376	ceh-16,clec-41,egl-18,epc-1,hda-4,jph-1,lin-7,mrp-5,pas-1,prx-5,taf-9,tag-55,unc-115,B0432.3,C03G5.1,C06G1.1,C18E9.2,F54C8.5,F54C9.6,F56B3.8,K10C2.4,M05B5.2,T01E8.6,T06D8.5,T06D8.6,T09A5.5,T14B4.2,Y111B2A.15,Y48E1B.5,Y53F4B.6,Y59A8B.6,Y71H10B.1,ZC376.6,ZK180.3
AGREE18	43	460	Yes	rRNA processing,-15.0933,17,43,276,9614	PCH,-68.3108,43,43,83,2376 GRO,-14.2508,42,43,1019,2376 LVA,-6.3941,32,43,870,2376 STP,-2.9508,14,43,325,2376	crn-3,crn-5,hlh-12,nst-1,pro-1,rpl-10,rpl-43,rps-22,rps-29,tag-242,tag-315,ufd-1,B0250.7,C06A8.2,C07E3.2,C42C1.3,F29A7.6,F42A8.1,F55F10.1,H06I04.3,M176.2,R05H10.2,T01B7.5,T07A9.8,T22H9.1,W07E6.1,W07E6.2,Y17G7B.18,Y41C4A.9,Y48B6A.1,Y51H4A.15,Y53C12B.1,Y53F4B.22,Y55F3AR.3,Y57A10A.27,Y57E12AL.1,Y62E10A.2,Y66H1A.4,Y77E11A.7,ZK1127.4,ZK1127.5,ZK430.1,ZK856.11
AGREE19	43	457	Yes	actomyosin structure organization and biogenesis,-4.0296,5,43,104,9614	PRL,-37.0303,31,43,87,2376 ADL,-35.0302,27,43,59,2376 LET,-7.4327,23,43,403,2376 UNC,-6.8726,31,43,783,2376 CLR,-3.0660,10,43,176,2376 SCK,-2.3013,10,43,222,2376	apa-2,bec-1,bli-5,chc-1,cua-1,cyk-1,cyl-1,emb-9,ifa-3,let-805,mca-3,mdt-15,mup-4,ntl-1,osr-1,pat-3,pat-6,pes-8,rab-1,rpn-6,sur-2,unc-112,unc-15,unc-22,unc-40,unc-52,unc-87,vha-5,F09E5.11,F35H10.5,F49E2.1,F53F1.2,F54F2.1,F56B3.2,F59E10.3,K07D4.3,K10G9.2,T05H4.12,T15B7.2,T19B10.2,W04G3.8,Y56A3A.21,Y65B4A.3
AGREE20	15	54	No	mitotic cell cycle,-4.4690,2,15,6,9614	LET,-9.7664,14,15,403,2376 PVL,-9.4569,14,15,424,2376 EMB,-4.2805,15,15,1235,2376 STE,-3.8193,11,15,614,2376 ADL,-2.2714,3,15,59,2376	cct-5,eif-3.e,gei-11,him-1,lin-23,lin-53,mpk-1,nxt-1,plk-1,ran-3,sel-8,sem-5,vha-3,C54D1.5,Y54E10A.2
AGREE21	35	303	Yes	phospholipid transport,-2.8819,2,35,15,9614	PALE,-40.4405,21,35,22,2376 CLR,-15.2678,21,35,176,2376 GRO,-8.7556,32,35,1019,2376 THIN,-7.3070,11,35,96,2376 UNC,-2.1506,19,35,783,2376	acy-2,arx-2,col-101,eps-8,fat-6,flr-1,inx-16,let-767,npp-2,opt-2,prs-2,rab-10,rab-11.2,taf-1,toc-1,unc-120,B0035.5,C15C8.4,C30F12.1,C31E10.7,CD4.4,D2030.9,F08F8.2,F13H10.4,F23F1.5,F25H2.4,F29C12.4,F54D7.2,F58G1.4,H41C03.1,R08C7.2,W04D2.6,Y110A7A.11,Y51H7C.6,Y87G2A.10
AGREE22	20	101	No	positive regulation of synaptic growth at neuromuscular junction,-6.5717,3,20,7,9614	SMA,-29.6082,20,20,88,2376 DPY,-6.2888,10,20,182,2376	clec-1,col-183,dpy-18,gfi-2,ins-11,pdi-3,pis-1,pqn-20,sma-3,sma-4,sma-6,C10A4.7,D2085.3,F27C1.2,K01C8.6,K04G2.1,T21D12.9,Y105E8B.2,Y23H5A.8,Y39G10AR.8
AGREE23	42	431	Yes	embryonic placenta development,-3.2898,2,42,8,9614	SLU,-40.9961,31,42,71,2376 SMA,-13.9341,17,42,88,2376 UNC,-10.7987,35,42,783,2376 GRO,-4.9953,32,42,1019,2376 DPY,-3.6866,11,42,182,2376 EGL,-3.4225,9,42,133,2376 PRL,-3.1817,7,42,87,2376	aha-1,alg-1,blmp-1,coq-1,cyp-13a4,dab-1,dpy-22,dpy-3,epn-1,gob-1,lin-14,lst-3,nhr-25,nhr-49,ntl-4,sec-8,ssp-32,star-2,sym-5,unc-44,unc-45,unc-70,unc-73,unc-86,C08H9.2,C33H5.9,C40D2.3,C43G2.2,C56C10.12,D1007.5,D1046.T1,D2089.2,F29D11.2,F46F11.9,F47B7.2,H13N06.4,T19A5.1,T20F10.1,Y106G6E.6,Y53C12A.4,Y57G7A.10,ZK622.3A
AGREE24	25	152	Yes	ribonucleoprotein complex biogenesis and assembly,-4.7712,6,25,221,9614	SMA,-24.9434,20,25,88,2376 EMB,-7.1556,25,25,1235,2376 STE,-5.8081,18,25,614,2376 GRO,-5.4597,22,25,1019,2376 LVA,-4.9741,20,25,870,2376 PVL,-3.3064,12,25,424,2376	byn-1,gei-17,hrs-1,krs-1,ppp-1,rpc-1,rpl-22,rpl-5,rps-20,vha-11,vrs-2,C08F8.1,C17G10.2,C18E9.6,C53H9.2,E04A4.5,F30A10.6,F37E3.1,F55C5.8,H06H21.3,K07C5.4,T02H6.11,T21B10.2,Y53C10A.15,ZK970.2
AGREE25	43	633	Yes	embryonic development via the syncytial blastoderm,-3.7513,8,43,364,9614	BMD,-37.1221,40,43,241,2376 DPY,-34.3464,36,43,182,2376 LET,-11.8347,28,43,403,2376 ROL,-8.6544,7,43,15,2376 UNC,-5.4978,29,43,783,2376 LVA,-5.0642,30,43,870,2376 EGL,-2.6692,8,43,133,2376 EMB,-2.2661,31,43,1235,2376	ceh-13,col-155,col-157,col-3,col-94,egl-27,eif-3.f,eif-3.g,etr-1,hmr-1,let-502,lrp-1,mog-1,mom-5,nmy-1,nrf-6,puf-9,rpl-25.1,rps-17,rps-9,sec-24.2,sma-1,tag-249,tfg-1,unc-97,B0285.1,C17E4.9,C25A1.9,C55A6.9,F08D12.1,F23H12.4,F33H1.3,F44A6.2,F49C12.11,F54D5.5,F57B10.3,K04D7.1,M106.5,T12A2.7,T27B1.2,Y11D7A.9,ZC581.1,ZK430.8
AGREE26	58	1114	Yes	protein sumoylation,-4.9422,3,58,8,9614	RUP,-52.5664,52,58,191,2376 PVL,-31.3418,51,58,424,2376 STP,-18.4141,37,58,325,2376 UNC,-15.4915,49,58,783,2376 EGL,-8.2779,17,58,133,2376 BMD,-5.7828,19,58,241,2376 MUV,-3.5736,4,58,14,2376 VUL,-2.7619,2,58,3,2376	bar-1,bub-1,cdc-42,clr-1,dcp-66,dli-1,dsh-2,egr-1,elt-1,evl-20,fkh-6,gon-1,him-4,his-40,ina-1,let-268,let-49,lin-29,mdt-17,ndc-80,sas-6,smc-3,tra-1,tra-2,uba-2,ubc-12,ubc-9,ula-1,unc-59,vbp-1,B0336.6,C01G8.9,C15C6.3,C29E4.7,C30C11.4,C49H3.8,C55B7.5,D2096.8,F16D3.4,F33H2.5,F48C1.4,M04F3.1,R02D3.5,R06C7.5,T01C3.1,T23D8.9,W08F4.8,Y39A1A.13,Y49E10.21,Y50D7A.11,Y51A2D.15,Y52B11A.9,Y54E10A_155.E,ZC123.…
AGREE27	6	15	No	regulation of signal transduction,-2.2179,2,6,199,9614	LON,-9.6505,6,6,61,2376	nas-37,A1.3,F17C11.7,F30A10.1,Y59A8B.20,ZC404.7
AGREE28	63	1059	Yes	Proteasome,-4.1738,4,63,34,9614	SCK,-33.4183,45,63,222,2376 LET,-33.2118,54,63,403,2376 ADL,-19.2748,21,63,59,2376 STE,-16.5095,48,63,614,2376 PRL,-15.3233,21,63,87,2376 CLR,-8.1517,20,63,176,2376 UNC,-7.5251,42,63,783,2376 LVA,-4.4983,39,63,870,2376 EMB,-4.2525,48,63,1235,2376	act-3,aps-1,cct-5,cua-1,cyl-1,gbf-1,gei-4,hel-1,icd-1,ifa-3,ifb-1,let-805,lev-11,mdt-15,mix-1,mog-4,mua-3,noah-2,npp-20,ntl-1,osr-1,pas-5,pas-6,pat-3,pat-4,pat-6,pbs-6,pqn-59,prs-1,rab-1,ran-1,rpb-2,rpl-15,rpl-20,sbp-1,sca-1,smn-1,snr-7,syn-3,tag-335,unc-112,unc-15,unc-52,vha-12,vha-5,B0361.10,C05C8.7,D1014.3,F09E5.11,F20D12.2,F53F1.2,F54F2.1,F56B3.2,F57B10.1,K07C5.6,K07D4.3,R144.2,T17E9.2,W04G3.…
AGREE29	59	955	No	retrograde vesicle-mediated transport\, Golgi to ER,-6.0324,5,59,30,9614	SCK,-64.1121,59,59,222,2376 LET,-19.9351,42,59,403,2376 STE,-16.5282,46,59,614,2376 LVA,-4.9748,38,59,870,2376 CLR,-4.8664,15,59,176,2376 EMB,-4.5461,46,59,1235,2376 RBS,-3.4136,18,59,316,2376	act-3,apm-1,aps-1,cct-1,cct-6,gbf-1,gei-4,hrp-1,let-92,mix-1,mog-4,noah-2,paa-1,pas-6,pqn-59,prs-1,ran-1,rpl-15,rpl-20,rpn-2,rpn-3,rpn-7,rps-14,rps-3,rpt-1,sbp-1,sca-1,sec-23,snr-3,snr-5,snr-7,syn-3,tag-335,uaf-2,ubc-1,vha-1,vha-17,B0361.10,C05C8.7,C07E3.1,C13B9.3,C53A5.6,D1014.3,F09D1.1,F09G8.3,F30A10.2,F38E11.5,F57B10.1,H19N07.1,K04G2.3,K07C5.6,K12H4.3,M01B12.5,T14G10.5,T17E9.2,W09B6.1,Y48A6C.4…
AGREE30	62	1052	Yes	axis specification,-4.3912,3,62,11,9614	LET,-47.0204,61,62,403,2376 PRL,-25.0939,28,62,87,2376 UNC,-23.4885,58,62,783,2376 BMD,-20.5464,36,62,241,2376 LVA,-10.4306,48,62,870,2376 DPY,-6.4741,18,62,182,2376 ADL,-3.9759,8,62,59,2376 MLT,-3.4492,6,62,38,2376 BLI,-2.5754,5,62,38,2376	apr-1,bli-3,bli-4,ceh-6,col-155,col-94,cua-1,cyl-1,eif-3.b,gex-3,hsp-2,ifa-3,imb-2,imb-4,kbp-1,lrp-1,mlt-8,noah-1,npp-20,osr-1,pap-1,pat-4,pat-6,pbs-6,ptc-3,rab-1,rme-8,rpl-25.1,rps-26,rps-9,tag-297,tag-309,unc-112,unc-15,unc-52,unc-97,vha-15,vha-5,C25A1.9,F08D12.1,F09E5.11,F25B3.6,F25B4.6,F27D4.2,F53F1.2,F53G12.3,F54F2.1,F56B3.2,F56H6.5,H04M03.4,K07D4.3,K10C2.4,T12A2.7,T27B1.2,T27F7.3,W04G3.8,Y1…
AGREE31	21	140	Yes	S-adenosylmethionine biosynthetic process,-4.3442,2,21,5,9614	SLU,-16.9270,14,21,71,2376 SMA,-12.1548,12,21,88,2376 DPY,-9.6115,13,21,182,2376 UNC,-6.0891,18,21,783,2376 PVL,-4.2527,12,21,424,2376 STP,-3.7582,10,21,325,2376 GRO,-3.3943,17,21,1019,2376 BMD,-3.2017,8,21,241,2376 EGL,-2.2998,5,21,133,2376	ard-1,dpy-8,nrf-6,orc-2,rps-17,sec-8,sma-1,unc-44,unc-73,C06E7.1,C06E7.3,C08F8.1,C08H9.2,C17E4.9,C33H5.9,D1007.5,F28F8.5,F29D11.2,T27A3.2,Y106G6E.6,ZK970.2
AGREE32	23	192	Yes	RNA elongation from RNA polymerase II promoter,-3.2852,3,23,67,9614	RBS,-10.3881,17,23,316,2376 STP,-10.1861,17,23,325,2376 PVL,-8.2995,17,23,424,2376 RUP,-7.4938,12,23,191,2376 SCK,-6.7506,12,23,222,2376 UNC,-5.9152,19,23,783,2376 LVA,-5.1261,19,23,870,2376 EMB,-3.3455,20,23,1235,2376 BMD,-2.8982,8,23,241,2376 GRO,-2.6076,17,23,1019,2376 DPY,-2.2049,6,23,182,2376 LET,-2.0305,9,23,403,2376	chp-1,cyh-1,dnj-22,erm-1,icd-1,imb-5,kin-10,ntl-1,ntl-2,nud-1,ppn-1,smn-1,smo-1,spt-5,vab-10,vha-5,C03D6.3,C48B6.2,F57B10.1,K04G7.11,Y40B1A.4,Y48G1C.7,Y71G12B.11
AGREE33	15	65	Yes	ATP_Synthesis,-2.8819,2,15,35,9614	LET,-9.7664,14,15,403,2376 PRL,-9.4852,9,15,87,2376 UNC,-7.2706,15,15,783,2376 LVA,-3.1287,12,15,870,2376 MLT,-2.8225,3,15,38,2376 BMD,-2.6328,6,15,241,2376 SCK,-2.0289,5,15,222,2376	acn-1,ceh-26,gbf-1,mlt-9,mua-6,pap-1,pat-4,pbs-6,set-1,vha-12,vha-5,F25B4.6,F57B10.1,T17E9.2,Y79H2A.3
AGREE34	10	23	Yes	actin filament organization,-2.8064,3,10,237,9614	SLU,-12.9546,9,10,71,2376 PCH,-2.3839,3,10,83,2376	apl-1,dpy-10,dpy-30,rab-3,tag-257,ver-4,vhp-1,C36H8.1,F37B12.3,F54E7.2
AGREE35	12	59	Yes	intercellular junction assembly and maintenance,-3.1318,2,12,33,9614	DPY,-13.5381,12,12,182,2376 SMA,-12.7428,10,12,88,2376 BMD,-4.2882,7,12,241,2376 SLU,-3.5192,4,12,71,2376 UNC,-3.3236,10,12,783,2376 EGL,-2.4857,4,12,133,2376 GRO,-2.2928,10,12,1019,2376	ceh-13,rps-17,sec-8,sma-1,C08H9.2,C12C8.3,C17E4.9,C33H5.9,F29D11.2,Y106G6E.6,Y11D7A.9,ZK970.2
AGREE36	53	1032	Yes	protein sumoylation,-5.0610,3,53,8,9614	RUP,-46.7452,47,53,191,2376 PVL,-29.2189,47,53,424,2376 STP,-25.6499,41,53,325,2376 UNC,-15.5101,46,53,783,2376 BLI,-7.1705,9,53,38,2376 BMD,-5.7623,18,53,241,2376 EMB,-3.4687,40,53,1235,2376 RBS,-3.0334,16,53,316,2376 EGL,-2.6540,9,53,133,2376 GRO,-2.4966,33,53,1019,2376 DPY,-2.2370,10,53,182,2376	bub-1,cdc-42,cdk-4,clr-1,cyh-1,cyk-4,dcp-66,dlc-1,dnj-22,egl-43,evl-20,fkh-6,gon-1,icd-1,kin-10,let-49,ntl-2,nud-1,pax-3,ppn-1,rpl-25.2,sas-6,smc-3,smo-1,trr-1,ubc-12,ubc-9,ula-1,vab-10,vbp-1,C03D6.3,C29E4.7,C30C11.4,C49H3.8,C55B7.5,D2096.8,F08B4.5,F33H2.5,F48C1.4,K04G7.11,R02D3.5,T04D3.2,T23D8.9,W08F4.8,Y40B1A.4,Y48G1C.7,Y49E10.21,Y51A2D.15,Y53F4B.22,Y66H1A.4,Y71G12B.11,ZC123.3,ZK262.8
AGREE37	12	55	Yes	nuclear organization and biogenesis,-4.4192,4,12,166,9614	PRL,-12.7948,10,12,87,2376 LET,-7.5180,11,12,403,2376 MLT,-6.2343,5,12,38,2376 UNC,-5.8097,12,12,783,2376 ADL,-3.8342,4,12,59,2376 SCK,-2.5062,5,12,222,2376 LVA,-2.1096,9,12,870,2376	acn-1,ceh-26,ifb-1,mlt-9,mua-3,mua-6,npp-20,pat-6,vha-12,vha-5,T27F7.1,Y79H2A.3

## Sheet: UPC
ID	Genes	Links	Novel?	Function	Phenotypes	Genes
UPC1	173	14878	Yes	DNA strand elongation during DNA replication,-5.9774,7,173,32,9861	EMB,-51.8693,173,173,1235,2376	air-1,alg-2,apc-11,apx-1,arl-1,atx-2,bcat-1,cal-2,cdk-7,cki-1,cpz-1,csn-4,csn-5,cul-2,cyk-3,cyp-31a3,cyp-31a5,dhc-1,div-1,dnj-12,dom-6,drp-1,ekl-1,fkb-6,fmo-4,ftn-1,gip-2,gly-2,gsp-1,hcp-4,him-14,his-12,his-33,his-34,his-44,his-48,icp-1,ima-1,klc-2,klp-16,let-99,lig-1,lin-26,lis-1,lit-1,lrg-1,lsm-7,mbk-2,mcm-5,mei-1,mei-2,mel-32,mex-3,nhx-6,npp-1,npp-19,ntl-3,pal-1,pam-1,pho-1,pie-1,pos-1,pqn-95,…
UPC2	99	4851	Yes	DNA synthesis during DNA repair,-4.9213,4,99,15,9861	GRO,-37.6378,99,99,1019,2376	ceh-22,col-131,col-166,egl-8,elo-2,elo-3,elo-5,elo-6,ers-3,flp-6,glit-1,ifa-1,ketn-1,kin-20,lin-11,mel-46,mgl-1,nas-11,ncx-2,nhr-198,prx-1,prx-2,prx-3,rps-25,rps-30,rrt-2,srw-18,taf-11.3,tax-6,wrs-2,B0024.4,B0432.12,B0513.7,C01F1.1,C01F4.2,C01G12.5,C06A8.1,C07H6.2,C24H11.9,C25H3.11,C25H3.8,C26F1.3,C27F2.4,C28H8.11,C29F3.7,C29H12.2,C36E8.1,C43H8.2,C44B9.2,C48B4.9,C53C9.2,C56A3.4,F09F7.4,F10G7.5,F1…
UPC3	50	1225	Yes	multi-organism process,-2.4928,8,50,496,9861	UNC,-24.5729,50,50,783,2376	acr-10,aph-1,col-103,crt-1,dnj-23,eat-1,egl-20,ekl-2,exc-5,hlh-1,lbp-5,let-653,ref-1,rhi-1,sax-3,sre-6,str-240,tag-268,tag-53,unc-101,unc-104,unc-14,unc-3,unc-42,unc-68,unc-71,unc-89,B0280.3,B0395.2,B0395.3,B0495.7,C14C10.2,C23F12.2,C27D6.3,C35D10.6,C46A5.1,F33H2.8,H20J04.2,K02D7.1,R05F9.1,T08D2.1,W02A11.8,W04G3.3,W06A7.2,Y4C6B.2,Y65B4BL.3,ZC373.5,ZC395.8,ZK688.9,ZK856.8
UPC4	41	820	Yes	mitochondrial electron transport\, NADH to ubiquinone,-6.8945,5,41,30,9861	LVA,-18.1545,41,41,870,2376 GRO,-15.2780,41,41,1019,2376 EMB,-11.7921,41,41,1235,2376	aex-5,ers-1,gop-3,par-6,rfc-1,tag-327,tba-4,yrs-1,B0303.15,C01A2.3,C01B7.1,C16C10.6,C18E9.10,C30A5.9,C34B2.8,C45G9.5,C53A5.1,D2030.4,F31D4.1,F54C4.1,F54H12.6,F58F12.1,K08E3.5,K12H4.5,M01F1.3,R04F11.2,T05H4.5,T10E9.7,T22B11.5,W02F12.5,W04B5.4,W06E11.1,W07E11.1,W09C5.8,Y45F10D.7,Y45G12B.1,Y54E10A.7,Y57G11C.12,Y61A9LA.10,Y71H2AM.4,Y92H12BR.8
UPC5	41	820	Yes	vesicle transport along actin filament,-2.8934,2,41,13,9861	STE,-24.5372,41,41,614,2376	act-2,act-5,aps-3,athp-1,ccf-1,daz-1,deb-1,his-47,hsp-60,inx-8,itr-1,kin-19,kin-3,prp-4,suf-1,tag-218,tnc-2,B0280.1,C08C3.4,C09F5.2,C26.9,C320.5,C32D5.3,C461.4,F53E4.1,F54C8.4,F582.1,F6.7,H8.7,K07A1.2,K08F8.5,T03.9,T21C9.12,W09C3.4,Y39B6A.12,Y39B6A.39,Y50D7A.4,Y53F4B.13,Y54E10A.10,ZK1098.2,ZK512.2
UPC6	39	741	Yes	organelle organization and biogenesis,-3.2200,5,39,176,9861	LVA,-17.2560,39,39,870,2376 EMB,-11.2101,39,39,1235,2376	cpn-3,dyci-1,his-5,his-59,his-62,his-72,klp-19,let-75,mcm-4,npp-6,rpl-27,rpl-28,rsp-3,tag-256,tba-1,vha-2,B0495.6,C01F1.2,C18A3.5,C18A3.9,C44E4.4,C5.2,E04F6.4,F20B6.1,F23.5,F25G6.2,F26E4.4,F57B9.3,F59E12.11,H27M09.1,K01G5.10,K06A4.6,Y119D3_444.B,Y39E4B.10,Y45F10D.11,Y46H3C.4,Y82E9BR.16,Y82E9BR.3,ZK686.3
UPC7	36	630	Yes	sulfur compound biosynthetic process,-2.9875,3,36,55,9861	RBS,-32.3262,36,36,316,2376	col-84,hil-8,lag-2,mac-1,mek-2,plk-2,sqv-5,sre-44,B5.3,C06A1.6,C16C8.4,C44B7.2,C53D5.5,D2062.4,E9.4,F09C3.4,F26E4.6,F36A2.8,F49E10.2,F54E2.1,F58G11.1,K07E1.1,K08F4.3,M02G9.1,R08C7.1,T16H12.5,T21B10.1,T22D1.12,T27E4.7,W03F9.1,Y105E8A.19,Y39A1A.14,Y48C3A.10,Y51H1A.3,Y54E10BL.5,Y57A10A.10
UPC8	33	528	Yes	Ribosome,-2.4826,3,33,90,9861	LVA,-14.5687,33,33,870,2376	brf-1,dnj-21,eat-6,ero-1,mut-7,rnp-3,rpl-32,rpl-34,rps-16,spe-26,srxa-6,vha-14,B5.1,B6.2,C042.4,C25A1.5,C26.4,C56E6.1,E02H1.6,E7.7,F25H8.6,F59C6.4,K07H8.3,M01.2,R11D1.9,T04D3.5,T09E11.7,T13H5.6,W03F9.10,Y102A5C.3,Y37D8A.21,Y39E4B.5,Y65B4A.6
UPC9	32	496	Yes	organelle organization and biogenesis,-5.9271,7,32,176,9861	GRO,-11.8880,32,32,1019,2376 EMB,-9.1786,32,32,1235,2376	cap-1,chs-1,ego-1,fzo-1,gsk-3,haf-4,his-1,his-42,his-56,his-69,his-73,his-8,larp-1,mat-1,rev-1,rfc-4,tag-223,vit-5,C27A12.2,C33F10.8,C35D10.1,C35D10.5,C37A2.7,C50H2.1,D2007.4,F10E9.7,F37C12.3,F43G9.10,F56D1.3,M88.2,T05G5.4,ZK1098.7
UPC10	32	496	Yes	None	RBS,-28.6515,32,32,316,2376 EMB,-9.1786,32,32,1235,2376	ath-1,cdc-6,cnt-2,fat-2,gad-1,ife-3,lst-1,tag-282,ubc-13,C01.1,C06A1.5,C11.9,C25H3.7,C320.2,C5.1,F09C6.10,F21D5.1,F351.1,F36F2.4,F36G9.3,F44G4.2,F45G2.8,F53B7.3,H02I12.5,H18N23.2,R151.2,R52.1,T06D8.2,T23B3.4,W02D3.1,Y450D.9,Y46G5A.12
UPC11	27	351	Yes	amino sugar metabolic process,-5.4624,6,27,158,9861	STE,-16.0548,27,27,614,2376 EMB,-7.7327,27,27,1235,2376	cdc-25.1,cpf-2,gna-2,hcp-3,iff-1,inx-9,mcm-6,npp-10,npp-7,pbs-4,pod-1,pqn-80,spd-2,srz-23,tpxl-1,wee-1.3,C36A4.4,F07A11.2,F53B8.1,H02I12.1,K06A5.4,R08D7.1,T21E3.1,Y110A7A.8,Y54E10BL.1,Y54H5A.2,ZK1127.7
UPC12	27	351	Yes	ribosome biogenesis and assembly,-8.0535,7,27,104,9861	LVA,-11.8934,27,27,870,2376 GRO,-10.0136,27,27,1019,2376	dhs-28,lpd-9,prx-13,prx-14,prx-19,B0238.11,B0361.6,C05C8.2,C05D11.9,C10G11.1,C16A3.3,C33A12.20,C37H5.5,F44G4.1,F52E4.7,F58B3.4,H43I07.2,T06E6.1,W09D10.3,Y39B6A.14,Y39B6A.3,Y54E10B_159.F,Y56A3A.19,ZK1010.3,ZK682.5,ZK686.2,ZK795.3
UPC13	26	325	Yes	Ribosome,-8.6236,7,26,90,9861	STE,-15.4531,26,26,614,2376 LVA,-11.4487,26,26,870,2376 EMB,-7.4441,26,26,1235,2376	atp-2,frs-2,grs-1,his-32,hsp-1,lpd-5,nrs-1,rpa-0,rpl-24.1,rpl-30,rpl-35,rpl-6,rps-19,rps-2,trs-1,AC8.6,B0464.9,C09H10.10,C27H5.4,F27C1.7,F54A3.3,F54B3.3,F56A3.2,F59C6.5,Y65B4BL.2,Y71H2AM.23
UPC14	21	210	Yes	organelle ATP synthesis coupled electron transport,-7.4686,5,21,46,9861	RBS,-18.6559,21,21,316,2376 LVA,-9.2300,21,21,870,2376 EMB,-6.0035,21,21,1235,2376	cyn-14,emo-1,htp-3,mex-5,nuo-1,pri-1,tag-99,tbb-1,B0205.6,C05D10.2,C08H9.3,F37C12.1,F43D9.1,F49E11.7,F53F4.10,F56D2.1,K11B4.1,LLC1.3,W05F2.6,W10D5.2,Y110A7A.19
UPC15	21	210	Yes	Proteasome,-2.6334,2,21,34,9861	LET,-16.3731,21,21,403,2376	cnt-1,dlk-1,ers-2,pas-2,pas-7,rps-6,A1.2,C01G8.6,C26D10.3,D12.2,F01.8,F21D5.7,F23.8,F232.6,K040.4,T19A5.3,W02D3.4,W04A8.1,W04C9.3,W04C9.5,ZC13.3
UPC16	19	171	Yes	aspartate family amino acid metabolic process,-2.6247,2,19,38,9861	UNC,-9.2238,19,19,783,2376 GRO,-7.0277,19,19,1019,2376	dsc-4,lsm-6,mca-1,mlc-1,nrs-2,sym-4,tag-334,tag-343,B0035.15,F13H6.1,F28D1.8,F54F2.7,K05C4.2,R05C11.3,R08C7.3,T13A10.11,W05B10.1,Y55F3BL.1,Y61A9LA.5
UPC17	19	171	Yes	establishment and/or maintenance of chromatin architecture,-5.7908,5,19,110,9861	UNC,-9.2238,19,19,783,2376 LVA,-8.3448,19,19,870,2376 EMB,-5.4285,19,19,1235,2376	ceh-32,ceh-43,his-39,his-4,his-41,his-6,his-7,inf-1,lam-3,mlt-11,pab-3,rpt-6,C37C3.3,F57F5.1,F59E12.4,K09E3.1,Y18D10A.1,Y46G5A.6,Y55F3A_750.E
UPC18	17	136	Yes	transcription from RNA polymerase I promoter,-3.0862,2,17,25,9861	PVL,-12.8403,17,17,424,2376 STE,-10.0626,17,17,614,2376	mcm-3,psa-1,rnp-7,rpl-41,B4.3,B6.1,C09F5.1,C18A3.3,D3.7,E2.2,F25B5.2,H27M09.2,W09C5.1,Y23H5B.5,Y49E10.20,Y56A3A.6,Y73F8A.24
UPC19	17	136	Yes	aerobic respiration,-2.0176,2,17,87,9861	STP,-14.8473,17,17,325,2376 GRO,-6.2837,17,17,1019,2376	ars-1,coq-8,dis-3,ulp-2,B0416.5,C33H5.10,C56G2.3,D2013.6,F10G8.6,F21A3.7,F32B6.3,F32D8.13,JC8.5,K08F9.4,W03F9.2,Y40B1B.7,Y62F5A.C
UPC20	15	105	Yes	None	RBS,-13.2697,15,15,316,2376 LVA,-6.5783,15,15,870,2376	adr-1,dap-3,sgo-1,C13G3.3,C15.4,F42G8.10,R06C1.2,Y23H5B.6,Y34D9A.1,Y40D12A.2,Y450D.12,Y48G1A.4,Y52B11A.10,Y63D3A.7,ZK616.6
UPC21	13	78	Yes	Ribosome,-5.3608,4,13,90,9861	STE,-7.6810,13,13,614,2376 LVA,-5.6970,13,13,870,2376	gas-1,rpl-21,rpl-37,rps-5,tag-61,ubq-2,vhl-1,C32E8.3,C39E9.10,E01G4.2,R12E2.10,W022.5,ZK180.4
UPC22	12	66	Yes	nucleosome assembly,-3.5243,3,12,113,9861	UNC,-5.8097,12,12,783,2376 GRO,-4.4282,12,12,1019,2376 EMB,-3.4213,12,12,1235,2376	ajm-1,arx-3,cpl-1,fat-7,him-10,his-2,his-26,his-3,tag-173,C28C12.2,K01A6.4,Y111B2A.25
UPC23	10	45	No	lipid catabolic process,-2.1799,2,10,124,9861	HIM,-22.9015,10,10,17,2376	opt-3,C34B2.4,C34F6.1,C41G7.3,F31C3.2,F33H2.6,F58G1.5,T06G6.8,W09G3.7,ZK6.7
UPC24	10	45	Yes	None	UNC,-4.8376,10,10,783,2376 LVA,-4.3775,10,10,870,2376 GRO,-3.6877,10,10,1019,2376	inx-3,odd-2,tbx-2,vps-34,C13F10.4,C34F11.3,E01B7.1,R06A4.9,T05E11.3,Y37D8A.16
UPC25	10	45	No	Proteasome,-3.2921,2,10,34,9861	SCK,-10.3760,10,10,222,2376 STE,-5.9005,10,10,614,2376 EMB,-2.8494,10,10,1235,2376	cbp-1,eft-1,ify-1,rpn-1,rpt-3,tag-49,uba-1,F38A1.8,F46E10.1,M03F8.3
UPC26	10	45	Yes	DNA replication,-7.4993,6,10,233,9861	PVL,-7.5230,10,10,424,2376 STE,-5.9005,10,10,614,2376 EMB,-2.8494,10,10,1235,2376	cdt-1,cyb-3,knl-1,mcm-2,mcm-7,pri-2,rnr-1,tbg-1,F09G2.4,W03H9.4
UPC27	10	45	Yes	spiracle morphogenesis\, open tracheal system,-4.5878,2,10,8,9861	EGL,-12.6622,10,10,133,2376	egl-5,mrp-6,sem-4,C01.3,C25A11.1,C39B10.1,C44B7.3,F22D3.5,F22F4.1,F41B4.2
UPC28	9	36	Yes	dicarboxylic acid metabolic process,-3.8554,2,9,20,9861	STE,-5.3080,9,9,614,2376 GRO,-3.3178,9,9,1019,2376 EMB,-2.5637,9,9,1235,2376	cmd-1,fum-1,his-61,his-65,irs-1,mev-1,ptr-2,rme-2,F17C11.9
UPC29	9	36	Yes	chitin metabolic process,-2.1528,2,9,143,9861	DPY,-10.1226,9,9,182,2376	cdk-8,col-17,col-38,col-90,dpy-20,dpy-6,M01E10.2,R11A5.7,T24B8.7
UPC30	9	36	Yes	Glycine,_serine_and_threonine_metabolism,-3.5902,2,9,27,9861	CLR,-10.2567,9,9,176,2376 GRO,-3.3178,9,9,1019,2376	asg-2,spl-1,srs-1,B0361.5,F29G6.3,F42C5.10,M142.6,Y54G11A.8,ZK1236.9
UPC31	9	36	Yes	None	UNC,-4.3522,9,9,783,2376 LVA,-3.9383,9,9,870,2376	let-2,pqn-92,tag-320,B0285.7,D1046.2,F08C6.2,F33H1.4,K04H4.2,R90.1
UPC32	8	28	Yes	methylation,-2.3518,2,8,128,9861	STP,-6.9442,8,8,325,2376	fbf-1,fem-1,lin-52,mes-3,mes-4,C29F9.8,F23H11.2,T24C4.1
UPC33	8	28	Yes	coenzyme metabolic process,-3.3134,3,8,209,9861	STP,-6.9442,8,8,325,2376 GRO,-2.9482,8,8,1019,2376 EMB,-2.2781,8,8,1235,2376	gei-9,lpl-1,pab-1,pad-1,F08B4.7,F23B12.5,F32D1.2,T20B12.7
UPC34	8	28	No	ribosomal small subunit assembly and maintenance,-3.2911,2,8,43,9861	SCK,-8.2862,8,8,222,2376 STE,-4.7161,8,8,614,2376	rpl-18,rps-11,sec-24.1,C15C8.7,F43D9.3,G2.2,Y119D3B.15,ZC434.4
UPC35	8	28	Yes	monovalent inorganic cation homeostasis,-2.6061,2,8,95,9861	LET,-6.1895,8,8,403,2376 LVA,-3.4995,8,8,870,2376	pph-2,rab-11.1,rsks-1,vha-16,C14B1.5,F14B4.3,F55B12.4,F6.6
UPC36	8	28	No	double-strand break repair,-2.5287,2,8,104,9861	SMA,-11.5880,8,8,88,2376	col-183,ins-11,pdi-3,pis-1,pqn-20,sma-3,C10A4.7,T21D12.9
UPC37	8	28	No	phosphate transport,-12.1740,8,8,300,9861	DPY,-8.9888,8,8,182,2376 BMD,-7.9965,8,8,241,2376 UNC,-3.8671,8,8,783,2376	col-110,col-122,col-154,col-34,col-93,col-97,col-98,dpy-13
UPC38	8	28	Yes	None	RBS,-7.0429,8,8,316,2376 LVA,-3.4995,8,8,870,2376 GRO,-2.9482,8,8,1019,2376	lpd-6,D2030.3,F29B9.10,F29B9.11,F52D10.6,F59E12.5,T08B2.8,T12G3.5
UPC39	7	21	No	None	RUP,-7.7081,7,7,191,2376 EGL,-6.7342,6,7,133,2376 PVL,-5.2571,7,7,424,2376 UNC,-3.3824,7,7,783,2376 BMD,-2.5491,4,7,241,2376	dsh-2,him-4,his-40,lin-42,F48C1.4,R02D3.5,Y51A2D.15
UPC40	7	21	Yes	None	PVL,-5.2571,7,7,424,2376	cle-1,smg-1,zfp-1,C15H7.4,C46A5.4,C46A5.5,K07E12.1
UPC41	7	21	Yes	None	CLR,-7.9609,7,7,176,2376	lmp-1,zig-6,C17C3.5,C50F7.4,F45E6.1,F59F5.1,T24H10.1
UPC42	7	21	No	Ribosome,-4.6009,3,7,90,9861	SCK,-7.2441,7,7,222,2376 STE,-4.1248,7,7,614,2376 LVA,-3.0609,7,7,870,2376	drs-1,rps-18,rps-21,rps-8,F42C5.9,T01C3.11,T07A9.14
UPC43	6	15	Yes	None	STE,-3.5339,6,6,614,2376 LVA,-2.6227,6,6,870,2376 GRO,-2.2096,6,6,1019,2376	rps-27,C47E12.7,F23H12.2,F54D1.6,T04A8.6,T20B12.3
UPC44	6	15	Yes	protein targeting,-2.7224,2,6,113,9861	LET,-4.6367,6,6,403,2376	ima-2,tbb-2,D1081.8,F49C12.12,T25B9.9,Y57E12AL.6
UPC45	6	15	Yes	amino acid and derivative metabolic process,-2.5088,2,6,145,9861	RBS,-5.2749,6,6,316,2376 GRO,-2.2096,6,6,1019,2376	lrs-2,tag-67,F25H2.2,T28F2.2,W01C8.5,ZK829.4
UPC46	6	15	No	None	STP,-5.2011,6,6,325,2376 PVL,-4.5035,6,6,424,2376 GRO,-2.2096,6,6,1019,2376	mep-1,C15C6.4,K07F5.14,W02A11.T1,Y44F5A.1,ZK686.1
UPC47	6	15	Yes	mitosis,-2.9528,3,6,389,9861	BMD,-5.9874,6,6,241,2376	klp-15,ndg-4,skr-7,vab-1,C08B11.6,Y110A7A.4
UPC48	6	15	Yes	chromosome segregation,-3.1930,3,6,322,9861	PVL,-4.5035,6,6,424,2376	emb-27,npp-8,par-1,sap-49,smc-4,zyg-11
UPC49	6	15	No	None	EGL,-7.5588,6,6,133,2376 UNC,-2.8981,6,6,783,2376	ccb-1,dnj-8,mig-10,mlc-3,unc-47,C06G1.4
UPC50	6	15	Yes	None	LET,-4.6367,6,6,403,2376 LVA,-2.6227,6,6,870,2376	ani-1,C05C8.6,C14A4.14,C47B2.3,F07D10.1,H8.4
UPC51	6	15	No	None	THIN,-8.4278,6,6,96,2376 CLR,-3.4108,4,6,176,2376 LVA,-2.6227,6,6,870,2376 GRO,-2.2096,6,6,1019,2376	prx-5,B0432.3,F25H5.6,F56B3.8,T01E8.6,Y48E1B.5
UPC52	6	15	Yes	ribosome biogenesis and assembly,-6.7636,4,6,104,9861	LET,-4.6367,6,6,403,2376 LVA,-2.6227,6,6,870,2376 GRO,-2.2096,6,6,1019,2376	lpd-2,B0280.9,C16C10.2,F30A10.9,W06E11.2,Y43F4B.5
UPC53	5	10	No	None	SLU,-7.6836,5,5,71,2376	gob-1,ntl-4,ssp-32,F47B7.2,T19A5.1
UPC54	5	10	Yes	None	LET,-3.8616,5,5,403,2376 UNC,-2.4141,5,5,783,2376	cdc-48.2,C46G7.1,R12C12.8,VF13D12L.1,ZK1240.1
UPC55	5	10	No	germ cell migration,-3.4885,2,5,57,9861	EGL,-6.2911,5,5,133,2376 PVL,-3.7508,5,5,424,2376 UNC,-2.4141,5,5,783,2376	egl-15,ref-2,C26B9.3,T14D7.2,ZK930.3
UPC56	5	10	Yes	nuclear mRNA splicing\, via spliceosome,-2.4954,2,5,180,9861	STP,-4.3314,5,5,325,2376 UNC,-2.4141,5,5,783,2376	gut-2,lin-49,sru-10,C24D10.4,Y55F3BR.1
UPC57	5	10	No	ribosome biogenesis and assembly,-4.9498,3,5,104,9861	PCH,-7.3353,5,5,83,2376 LVA,-2.1848,5,5,870,2376	crn-3,crn-5,C42C1.3,H06I04.3,Y62E10A.2
UPC58	5	10	No	retrograde vesicle-mediated transport\, Golgi to ER,-4.0507,2,5,30,9861	SCK,-5.1653,5,5,222,2376 LET,-3.8616,5,5,403,2376 STE,-2.9436,5,5,614,2376	rps-3,C13B9.3,F38E11.5,Y54E10BR.5,Y55H10A.1
UPC59	5	10	Yes	None	STP,-4.3314,5,5,325,2376 LVA,-2.1848,5,5,870,2376	nhx-2,F25H9.6,F55C5.5,F57B10.8,Y56A3A.18
UPC60	5	10	Yes	establishment and/or maintenance of chromatin architecture,-4.8764,3,5,110,9861	STE,-2.9436,5,5,614,2376	hid-1,his-57,his-63,his-64,wah-1
UPC61	4	6	Yes	mitosis,-2.0538,2,4,389,9861	PVL,-2.9989,4,4,424,2376	mdf-1,mdf-2,mig-15,C46H11.6
UPC62	4	6	No	None	CLR,-4.5351,4,4,176,2376 LET,-3.0875,4,4,403,2376	pan-1,C33H5.18,F41C3.4,Y39C12A.1
UPC63	4	6	No	None	EGL,-5.0266,4,4,133,2376	arx-5,lin-35,H37N21.1,R05D11.7
UPC64	4	6	No	Valine,_leucine_and_isoleucine_biosynthesis,-2.3511,1,4,11,9861	THIN,-5.6006,4,4,96,2376	irs-2,tag-313,C43E11.11,F43G9.3
UPC65	4	6	Yes	None	BMD,-3.9850,4,4,241,2376	tag-213,vab-7,T02G5.7,Y80D3A.D
UPC66	4	6	No	None	PALE,-8.2578,4,4,22,2376	col-101,rab-11.2,C15C8.4,R08C7.2
UPC67	4	6	No	spindle organization and biogenesis,-3.3506,2,4,86,9861	STP,-3.4628,4,4,325,2376 PVL,-2.9989,4,4,424,2376	apc-2,emb-30,sep-1,C09H10.8
UPC68	4	6	No	protein amino acid autophosphorylation,-3.8233,2,4,50,9861	STP,-3.4628,4,4,325,2376 PVL,-2.9989,4,4,424,2376	gon-2,C06A5.3,C48A7.2,F25H2.5
UPC69	4	6	No	regulation of mitotic metaphase/anaphase transition,-5.3527,2,4,9,9861	BMD,-3.9850,4,4,241,2376 STP,-3.4628,4,4,325,2376 PVL,-2.9989,4,4,424,2376	fzy-1,mat-3,par-3,C06A5.1
UPC70	4	6	Yes	Pyruvate_metabolism,-4.3326,2,4,28,9861	RBS,-3.5118,4,4,316,2376	mdh-1,C04C3.3,F29C4.2,W02B12.9
UPC71	4	6	No	None	THIN,-5.6006,4,4,96,2376 PVL,-2.9989,4,4,424,2376 STE,-2.3538,4,4,614,2376	hmg-4,B0511.6,C06E4.6,Y54E2A.1
UPC72	4	6	No	None	LET,-3.0875,4,4,403,2376 PVL,-2.9989,4,4,424,2376 STE,-2.3538,4,4,614,2376	rpl-31,spk-1,E2.3,W062.1
UPC73	4	6	No	None	LON,-6.4045,4,4,61,2376 THIN,-5.6006,4,4,96,2376	clec-41,taf-9,M05B5.2,ZK180.3
UPC74	4	6	No	None	SLU,-6.1345,4,4,71,2376 DPY,-4.4764,4,4,182,2376 SMA,-3.7182,3,4,88,2376	aha-1,unc-44,D1007.5,F46F11.9
UPC75	4	6	No	None	DPY,-4.4764,4,4,182,2376	dpy-9,Y47G6A.18,Y65B4A.1,Y73B6A.G
UPC76	4	6	No	None	SLU,-6.1345,4,4,71,2376	lst-3,nhr-49,unc-70,T20F10.1
UPC77	4	6	No	chromatin modification,-2.9348,2,4,139,9861	STP,-3.4628,4,4,325,2376 PVL,-2.9989,4,4,424,2376	evl-14,F30A10.10,R07B5.9,ZK1128.5
UPC78	4	6	Yes	chromatin assembly,-4.4014,3,4,214,9861	None	cyp-42a1,his-31,his-43,F21H12.1
UPC79	8	18	No	None	STP,-6.9442,8,8,325,2376 STE,-4.7161,8,8,614,2376 EMB,-2.2781,8,8,1235,2376	asb-1,ekl-4,hsp-6,rpl-26,B0261.1,C16A3.4,T19B4.5,Y76B12C.7
UPC80	52	676	Yes	Aminoacyl-tRNA_biosynthesis,-11.4876,8,52,32,9861	STE,-27.1624,50,52,614,2376 LVA,-21.1351,51,52,870,2376 GRO,-19.4497,52,52,1019,2376 EMB,-15.0061,52,52,1235,2376 THIN,-3.0376,8,52,96,2376	ars-2,czw-1,eft-4,frs-1,hsp-4,icl-1,imb-3,krs-1,mrs-1,pnk-1,ran-4,rpl-1,rpl-10,rpl-14,rpl-39,rpl-7,rps-10,rps-29,rrt-1,snr-1,spg-7,srs-2,vha-13,vrs-2,wrs-1,C06H2.1,C14C10.3,C14C10.4,C15H11.9,C26E6.6,C29E4.8,C30C11.1,C34C12.8,C37C3.2,F08F8.2,F09F7.3,F22D6.4,F29C12.4,F32E10.1,F37C12.13,F43G9.12,F55A12.8,F56D2.6,H28O16.1,K04G7.4,T07A9.9,T09B4.9,T23B12.2,W06H3.3,Y110A7A.11,Y37D8A.18,Y71H2AM.20
UPC81	23	131	No	ribosome biogenesis and assembly,-10.2998,8,23,104,9861	PVL,-17.4325,23,23,424,2376 STE,-11.8096,22,23,614,2376 LVA,-7.1931,21,23,870,2376 GRO,-3.2411,18,23,1019,2376 EMB,-2.0615,18,23,1235,2376	byn-1,eft-2,his-66,lpd-7,ngp-1,rpc-1,ruvb-1,ruvb-2,B0511.8,C16A3.6,C23G10.8,C36B1.5,C43E11.9,C53H9.2,E04A4.5,F26A3.2,F53F4.11,K07C5.4,K12H4.3,T26G10.1,W01B11.3,Y75B8A.7,ZK430.7
UPC82	41	426	Yes	Ribosome,-4.4848,5,41,90,9861	RBS,-36.9502,41,41,316,2376 LVA,-18.1545,41,41,870,2376 GRO,-10.8027,38,41,1019,2376 EMB,-7.7913,38,41,1235,2376	cco-1,cdk-9,cts-1,his-13,hrp-1,mag-1,rpl-17,rps-13,rps-14,tbp-1,vrs-1,B0261.4,C06E1.10,C07E3.2,C08F8.2,C16A3.5,CD4.3,E02A10.1,E02H1.1,E04A4.7,F01G4.6,F02A9.4,F09G8.3,F23B12.7,F23H11.5,F33D4.5,F36A2.7,F59A3.3,H35B03.2,K01C8.6,R02F2.7,T04A8.11,T08B1.1,T13F2.7,T20H4.5,T23D8.3,T25D3.2,W01D2.1,W10D9.5,Y37D8A.14,ZK809.3
UPC83	20	96	Yes	protein retention in Golgi,-3.3936,2,20,15,9861	LVA,-8.7872,20,20,870,2376 GRO,-7.4001,20,20,1019,2376 EMB,-5.7159,20,20,1235,2376 UNC,-4.7059,16,20,783,2376 LET,-3.9419,11,20,403,2376	apg-1,arx-2,bir-1,dad-1,gei-16,hgrs-1,his-67,opt-2,skr-2,sptl-1,C05D11.10,C31E10.7,C36B1.14,C41H7.4,C50F2.3,F11A3.2,F23C8.6,T08G11.4,T25G3.3,ZK899.2
UPC84	14	50	Yes	anterior/posterior pattern formation,-2.4184,3,14,231,9861	LET,-10.8700,14,14,403,2376 UNC,-6.7832,14,14,783,2376 EMB,-3.9939,14,14,1235,2376 LVA,-2.7814,11,14,870,2376 BMD,-2.0191,5,14,241,2376	apr-1,gsy-1,hlh-13,let-60,lin-5,ptc-3,stc-1,tag-355,vha-9,F27D4.2,F32H2.6,R03E1.2,R10D12.10,Y37E11AM.1
UPC85	8	18	No	cell cycle comprising mitosis without cytokinesis,-4.7935,2,8,8,9861	BMD,-7.9965,8,8,241,2376 LET,-4.5782,7,8,403,2376 GRO,-2.9482,8,8,1019,2376 EMB,-2.2781,8,8,1235,2376	cdc-25.2,chk-1,die-1,his-71,kin-18,let-721,K07A12.5,T16H12.4
UPC86	4	5	No	regulation of actin filament length,-4.1878,2,4,33,9861	DPY,-4.4764,4,4,182,2376 BMD,-3.9850,4,4,241,2376	kin-2,spc-1,tag-59,C27F2.10
UPC87	4	6	No	mRNA processing,-2.7869,2,4,165,9861	ADL,-6.4639,4,4,59,2376 CLR,-4.5351,4,4,176,2376 LET,-3.0875,4,4,403,2376 STE,-2.3538,4,4,614,2376	hel-1,rpn-6,F59E10.3,R144.2
UPC88	18	78	No	Proteasome,-6.4580,4,18,34,9861	SCK,-14.5801,16,18,222,2376 LET,-14.0090,18,18,403,2376 STE,-10.6594,18,18,614,2376 EMB,-3.8893,17,18,1235,2376	gei-4,let-92,lin-53,mog-4,paa-1,ran-3,rpb-2,rpn-2,rpn-3,rpn-7,rpt-1,sca-1,sec-23,snr-5,vha-1,vha-17,C53A5.6,F20D12.2
UPC89	29	206	No	Proteasome,-9.3244,6,29,34,9861	STE,-17.2598,29,29,614,2376 LVA,-12.7839,29,29,870,2376 LET,-9.2408,20,29,403,2376 EMB,-8.3105,29,29,1235,2376 UNC,-3.5133,19,29,783,2376	dic-1,grh-1,ima-3,pas-4,pas-5,pbs-2,pbs-5,pbs-7,pha-4,rab-5,rpl-19,rpl-2,rpn-8,rps-15,rps-7,snr-4,taf-4,tag-135,vha-8,C47E12.4,E03H4.8,F17E9.14,F20G4.1,K02B12.3,K08D12.3,M01A10.3,T05H4.6A,W09G12.5,Y48G10A.4
UPC90	4	5	No	None	PRL,-5.7745,4,4,87,2376 RUP,-2.7152,3,4,191,2376	bec-1,F19H6.1,T19B10.2,Y51H7C.9
UPC91	7	16	No	dendrite development,-2.5948,2,7,111,9861	PRL,-10.1579,7,7,87,2376 LET,-5.4127,7,7,403,2376 UNC,-3.3824,7,7,783,2376 GRO,-2.5788,7,7,1019,2376 MLT,-2.3033,2,7,38,2376	ceh-26,cua-1,mua-6,F53F1.2,F56B3.2,W04G3.8,ZC328.1
UPC92	6	12	No	None	BMD,-5.9874,6,6,241,2376 UNC,-2.8981,6,6,783,2376 GRO,-2.2096,6,6,1019,2376	ada-2,chs-2,gex-2,rpn-9,E01A2.4,F49B2.6
UPC93	4	6	No	None	RUP,-4.3918,4,4,191,2376 BMD,-3.9850,4,4,241,2376 STP,-3.4628,4,4,325,2376 PVL,-2.9989,4,4,424,2376	evl-20,T23D8.9,W08F4.8,Y49E10.21
UPC94	4	5	No	None	RUP,-4.3918,4,4,191,2376 STP,-3.4628,4,4,325,2376 PVL,-2.9989,4,4,424,2376 DPY,-2.7772,3,4,182,2376	kin-10,let-49,D2096.8,T04D3.2
UPC95	4	6	No	None	RUP,-4.3918,4,4,191,2376 PVL,-2.9989,4,4,424,2376 STE,-2.3538,4,4,614,2376	arf-1.2,crn-1,ubc-9,C55B7.5
UPC96	4	5	Yes	ovarian follicle cell development (sensu Insecta),-2.6700,2,4,189,9861	PVL,-2.9989,4,4,424,2376 STE,-2.3538,4,4,614,2376	eif-3.d,hlh-2,rba-1,T09A5.9
UPC97	31	242	No	protein neddylation,-4.2093,3,31,25,9861	RUP,-22.3449,25,31,191,2376 PVL,-21.4165,30,31,424,2376 STP,-21.1586,28,31,325,2376 UNC,-11.7894,29,31,783,2376 GRO,-6.4233,27,31,1019,2376	cul-4,dcn-1,inx-13,lin-9,lsy-2,ned-8,npp-17,rfp-1,trr-1,B0207.6,C15C6.3,D2045.9,E02D9.1,F16D3.4,F28F8.5,F43D2.1,F56B3.12,M04F3.1,T01C3.1,T02C12.2,T16G12.5,Y34D9A.4,Y39A1A.13,Y48A6B.11,Y48G1C.8,Y54E10A_155.E,Y55F3AM.3,Y62E10A.11,Y87G2A.1,ZK1251.9,ZK632.2
UPC98	8	19	No	retrograde vesicle-mediated transport\, Golgi to ER,-3.6060,2,8,30,9861	SCK,-8.2862,8,8,222,2376 LET,-6.1895,8,8,403,2376 STE,-4.7161,8,8,614,2376 UNC,-3.8671,8,8,783,2376 LVA,-3.4995,8,8,870,2376 EMB,-2.2781,8,8,1235,2376	aps-1,gbf-1,noah-2,pas-6,pqn-59,ran-1,syn-3,T17E9.2
UPC99	28	345	Yes	Ribosome,-5.3265,5,28,90,9861	STE,-16.6570,28,28,614,2376 LVA,-12.3385,28,28,870,2376 GRO,-10.3880,28,28,1019,2376 EMB,-8.0215,28,28,1235,2376	hsp-4,imb-3,lpd-7,mrs-1,pnk-1,rpl-1,rpl-14,rpl-17,rpl-39,rpl-7,rrt-1,ruvb-2,C06E1.10,C06H2.1,C14C10.4,C15H11.9,C16A3.6,C29E4.8,C36B1.5,C37C3.2,C53H9.2,E04A4.5,F09F7.3,F32E10.1,F37C12.13,F43G9.12,K04G7.4,T09B4.9
UPC100	7	12	No	None	PRL,-4.2674,4,7,87,2376 LET,-3.8589,6,7,403,2376 UNC,-3.3824,7,7,783,2376 LVA,-3.0609,7,7,870,2376 GRO,-2.5788,7,7,1019,2376	acn-1,F09E5.11,F09E5.5,R07E5.7,T15B7.2,Y65B4A.3,Y79H2A.3
UPC101	4	6	No	sulfur metabolic process,-3.0912,2,4,116,9861	SLU,-6.1345,4,4,71,2376 STP,-3.4628,4,4,325,2376	C06E7.3,H13N06.4,T27A3.2,Y57G7A.10
UPC102	4	5	No	None	RBS,-3.5118,4,4,316,2376 STP,-3.4628,4,4,325,2376	map-2,tct-1,C15H11.8,K04G7.1
UPC103	4	5	No	maturation of SSU-rRNA from tricistronic rRNA transcript (SSU-rRNA\, 5.8S rRNA\, LSU-rRNA),-4.1360,2,4,35,9861	STP,-3.4628,4,4,325,2376	F27C1.6,Y39B6A.33,Y54E10BR.4,ZK856.10
UPC104	7	11	No	None	PCH,-10.3064,7,7,83,2376 STP,-6.0721,7,7,325,2376 PVL,-5.2571,7,7,424,2376 GRO,-2.5788,7,7,1019,2376	C50A2.2,F07E5.5,F25H8.2,F29A7.6,K04C2.2,R07E5.10,Y41D4B.11
UPC105	8	16	No	protein import into nucleus\, docking,-4.5008,2,8,11,9861	BMD,-7.9965,8,8,241,2376 LET,-6.1895,8,8,403,2376 UNC,-3.8671,8,8,783,2376 LVA,-3.4995,8,8,870,2376 GRO,-2.9482,8,8,1019,2376 EMB,-2.2781,8,8,1235,2376	eif-3.b,imb-2,imb-4,kbp-1,pap-1,F25B3.6,F25B4.6,T12A2.7
UPC106	6	12	No	None	BMD,-5.9874,6,6,241,2376 UNC,-2.8981,6,6,783,2376 LVA,-2.6227,6,6,870,2376	prp-17,tbx-33,tlf-1,C25H3.6,D1043.1,F31C3.5
UPC107	6	15	No	Ribosome,-4.8411,3,6,90,9861	SCK,-6.2038,6,6,222,2376 STE,-3.5339,6,6,614,2376 LVA,-2.6227,6,6,870,2376	rpl-13,rpl-23,rpl-3,rpn-3,snr-5,vha-17

## Sheet: AGREE Multiply-supported
ID	Genes	Links	Function	Num Enriched Data Types	Enriched Data Types	Data Type Enrichments	Genes
AGREE MSSN33	39	466	phosphate transport,-3.4632,8,36,98,1899	4	1,1,1,1,0	0.000000e+00,2.108900e-97,7.901800e-09,9.039300e-16,2.713900e-02	cdh-6,ceh-13,col-110,col-122,col-3,col-92,col-93,col-94,col-97,col-98,dlc-1,far-1,hmp-2,hmr-1,jac-1,kin-2,mdt-18,nmy-1,nrf-6,pqn-38,rab-7,sas-4,sec-24.2,spc-1,taf-1,taf-10,tag-59,tni-1,tnt-2,wve-1,C08H9.2,C17E4.9,C27F2.10,M195.2,R12E2.2,Y106G6E.6,Y40B1A.4,Y71H2B.3,ZK430.8
AGREE MSSN48	47	556	Proteasome,-10.9201,11,46,29,1899	4	1,1,1,1,0	0.000000e+00,1.397700e-47,2.326000e-129,0.000000e+00,5.324000e-01	aps-1,cct-5,cct-6,chp-1,gbf-1,lev-11,mog-4,npp-20,ntl-1,nxt-1,pas-6,pbs-4,ppk-1,pqn-59,prs-1,ran-1,rpb-2,rpn-10,rpn-2,rpn-6,rpn-7,rpn-8,rpt-1,rpt-2,rpt-3,rpt-4,sec-23,snr-5,usp-14,vha-1,vha-11,vha-17,C01A2.5,C05C8.7,C13B9.3,C53A5.6,D2045.2,F20D12.2,F38E11.5,H19N07.1,K08D12.3,M28.5,T14G10.5,Y37D8A.10,Y54E10BR.5,Y55H10A.1,Y71D11A.5
AGREE MSSN54	29	204	ribosome biogenesis and assembly,-16.6053,16,29,65,1899	4	1,1,1,1,0	3.215200e-30,3.557500e-09,0.000000e+00,0.000000e+00,1	byn-1,crn-3,crn-5,eif-6,lpd-7,ngp-1,nst-1,rpl-24.2,tag-242,B0511.6,C07E3.2,C15H11.9,C16A3.4,C16A3.6,C47E12.7,C53H9.2,F44G4.1,H06I04.3,K12H4.3,T07A9.9,T23G7.3,W07E6.2,W09C5.1,Y39B6A.14,Y48B6A.1,Y54E10A.10,Y62E10A.2,ZK1127.4,ZK945.3
AGREE MSSN57	54	723	Ribosome,-53.3151,41,50,77,1899	4	1,1,1,1,0	4.454300e-57,6.231500e-20,0.000000e+00,0.000000e+00,1	apb-1,nspb-3,rpl-11.1,rpl-13,rpl-14,rpl-16,rpl-2,rpl-22,rpl-23,rpl-26,rpl-3,rpl-31,rpl-33,rpl-35,rpl-36,rpl-38,rpl-41,rpl-6,rps-0,rps-1,rps-10,rps-13,rps-14,rps-16,rps-17,rps-18,rps-19,rps-20,rps-21,rps-22,rps-23,rps-25,rps-26,rps-27,rps-29,rps-30,rps-4,rps-5,rps-8,rps-9,tct-1,ubl-1,C27D11.1,F42C5.9,F54E7.2,F55C5.8,K02D10.5,R13A5.8,T01C3.11,T07A9.14,Y17G9B.E,Y39G10AR.8,Y53G8B_1025.A,Y54E10BR.6
AGREE MSSN58	50	617	Ribosome,-38.9947,33,45,77,1899	4	1,1,1,1,0	1.172000e-23,5.809200e-10,0.000000e+00,0.000000e+00,1	crs-2,eft-3,rpa-0,rpa-1,rpa-2,rpl-1,rpl-10,rpl-12,rpl-15,rpl-17,rpl-18,rpl-19,rpl-20,rpl-21,rpl-24.1,rpl-25.2,rpl-27,rpl-28,rpl-30,rpl-32,rpl-34,rpl-4,rpl-43,rpl-5,rpl-7,rpl-7a,rps-11,rps-15,rps-2,rps-24,rps-28,rps-3,rps-7,tag-210,C15C8.7,C37C3.2,F17C11.9,F40F8.1,F54H12.6,G2.2,H06I04.F,K04D7.1,K07E3.4,R07H5.8,W01D2.1,Y119D3B.15,Y37E3.8,Y38F2A_9208.A,Y48G8A_3945.C,Y54F10BM.2
AGREE MSSN251	31	311	Ribosome,-29.6000,22,24,77,1899	4	1,1,1,1,0	2.718700e-10,2.330400e-09,0.000000e+00,1.189100e-99,1	rpl-13,rpl-15,rpl-16,rpl-2,rpl-20,rpl-24.1,rpl-26,rpl-28,rpl-33,rpl-35,rpl-5,rpl-6,rpl-7,rps-0,rps-1,rps-10,rps-11,rps-13,rps-16,rps-22,rps-27,rps-7,srs-2,tct-1,H06I04.F,Y17G9B.E,Y24D9A.D,Y38F2A_9208.A,Y48G8A_3945.C,Y53G8B_1025.A,Y71F9A_294.C
AGREE MSSN315	26	273	transcription-coupled nucleotide-excision repair,-4.1000,4,25,19,1899	4	1,1,1,1,0	0.000000e+00,4.478000e-52,4.380800e-30,1.256500e-22,5.480400e-01	cct-5,hel-1,let-92,mog-4,ppn-1,pqn-59,rpb-2,rpn-6,rpn-7,rpt-1,sec-23,snr-5,snr-7,syn-3,tag-335,vha-1,vha-17,C01A2.5,C05C8.7,C13B9.3,D1014.3,F20D12.2,F37E3.1,F57B10.1,T14G10.5,Y71D11A.5
AGREE MSSN14	11	29	None	3	1,1,1,0,0	8.101300e-38,2.117900e-19,6.067100e-227,5.449000e-01,1	die-1,kbp-1,kin-18,let-721,nhr-247,C02B10.2,C25A1.9,C35D10.13,C41D11.5,F32D1.6,R53.6
AGREE MSSN24	32	250	sex comb development,-3.8148,2,24,2,1899	3	1,1,0,0,1	1.002400e-193,1.770300e-13,3.827800e-02,5.979800e-01,3.881300e-101	ccb-1,dnj-8,dpy-11,dpy-22,dpy-27,dpy-8,egl-13,eor-1,eor-2,goa-1,hbl-1,him-4,his-40,lin-1,lin-14,lin-25,lin-3,lin-31,lin-39,lin-42,lin-59,mdt-17,mig-10,mlc-3,ref-2,rol-6,ulp-4,C06G1.4,K04A8.6,T14D7.2,T282.2,ZK930.3
AGREE MSSN32	43	455	imaginal disc lineage restriction,-3.7682,3,29,8,1899	3	1,1,0,0,1	0.000000e+00,6.199300e-15,4.034100e-02,6.559000e-01,6.482600e-27	acn-1,apa-2,bec-1,ceh-24,cua-1,czw-1,dpy-3,let-805,mec-8,mlt-8,mua-3,mup-4,osr-1,pat-6,ptc-3,rab-1,set-1,smu-1,smu-2,sym-5,unc-22,unc-52,unc-87,vha-12,C15H9.4,F07E5.10,F09E5.11,F09E5.5,F13D2.2,F35H10.5,F46E10.11,F49E2.1,F53F1.2,F56B3.2,K10G9.2,R07E5.7,T19B10.2,Y56A3A.21,Y65B4A.3,Y79H2A.3,ZC250.3,ZC328.1,ZK430.1
AGREE MSSN74	17	84	lipid catabolic process,-2.6582,2,10,14,1899	3	1,1,1,0,0	1.469300e-192,1.377500e-230,1.822400e-36,5.761600e-01,1	klp-10,klp-7,opt-3,spp-4,C34B2.4,C34F6.1,C41G7.3,F15E11.1,F31C3.2,F33H2.6,F35C5.7,F58G1.5,K02A11.3,K06A4.3,T06G6.8,W09G3.7,ZK6.7
AGREE MSSN92	11	53	germ-line stem cell maintenance,-7.3085,3,8,3,1899	3	1,1,0,1,0	2.700000e-156,3.051200e-142,5.745500e-01,3.397800e-156,1.220600e-72	col-183,ins-11,pdi-3,pis-1,pqn-20,sma-3,sma-4,sma-6,C10A4.7,T21D12.9,Y23H5A.8
AGREE MSSN143	22	174	ear morphogenesis,-3.2000,2,11,7,1899	3	1,1,0,0,1	1.064700e-274,2.559100e-51,6.031500e-01,5.917800e-01,8.039200e-197	dpy-22,egl-15,egl-19,fkh-6,goa-1,hbl-1,him-4,his-40,let-7,lin-14,lin-29,lin-4,lin-42,mdt-17,mir-48,npp-2,ref-2,C05D11.3,M03F4.6,T14D7.2,T282.2,ZK930.3
AGREE MSSN147	45	501	ribosome biogenesis and assembly,-28.8374,25,39,65,1899	3	1,0,1,1,0	2.635800e-86,8.960100e-04,0.000000e+00,0.000000e+00,5.324000e-01	byn-1,crn-3,crn-5,eif-6,lpd-6,lpd-7,ngp-1,nst-1,pro-1,B0511.6,C05C8.2,C07E3.2,C16C10.2,C42C1.3,C44E4.4,C47E12.7,C48B6.2,E02H1.1,F10E7.5,F23B12.7,F25H8.2,F44G4.1,H06I04.3,K01G5.5,K05C4.5,K07C5.4,K12H4.3,R07E5.10,T01B7.5,T06E6.1,T25G3.3,W01B11.3,W07E6.2,Y41C4A.9,Y48B6A.1,Y49F6B.2,Y51H4A.15,Y53C12B.1,Y53C12B.2,Y57A10A.27,Y77E11A.7,ZK1127.5,ZK430.7,ZK795.3,ZK945.3
AGREE MSSN151	9	29	membrane fusion,-3.9657,3,8,25,1899	3	1,1,0,1,0	7.959100e-94,5.057000e-15,6.031500e-01,2.918500e-75,5.324000e-01	hel-1,mdt-15,rab-10,snr-7,syn-3,B0361.10,D1014.3,F09E5.2,Y38E10A.24
AGREE MSSN157	12	35	cyclin catabolic process,-7.7907,4,9,8,1899	3	1,1,1,0,0	1.584300e-88,2.194900e-75,1.610900e-23,2.357000e-13,2.647400e-22	apc-11,apc-2,cdk-8,emb-30,fzy-1,mat-3,mdf-1,npp-5,par-3,sep-1,C06A5.1,C09H10.8
AGREE MSSN250	55	817	Ribosome,-64.0733,47,55,77,1899	3	1,0,1,1,0	2.912900e-24,1.102000e-04,0.000000e+00,0.000000e+00,1	eft-3,rpa-0,rpa-2,rpl-1,rpl-10,rpl-11.1,rpl-12,rpl-14,rpl-17,rpl-18,rpl-19,rpl-21,rpl-22,rpl-23,rpl-25.2,rpl-3,rpl-30,rpl-31,rpl-32,rpl-34,rpl-36,rpl-4,rpl-41,rpl-43,rpl-7a,rps-14,rps-15,rps-17,rps-18,rps-19,rps-2,rps-20,rps-21,rps-23,rps-24,rps-25,rps-26,rps-28,rps-29,rps-3,rps-4,rps-5,rps-8,rps-9,tag-210,C37C3.2,F17C11.9,F54E7.2,F54H12.6,K04D7.1,R13A5.8,W01D2.1,Y37E3.8,Y39G10AR.8,Y54F10BM.2
AGREE MSSN260	22	206	Ribosome,-32.0162,22,22,77,1899	3	1,0,1,1,0	2.628600e-26,1.613400e-02,0.000000e+00,1.475500e-54,1	rpl-11.1,rpl-15,rpl-20,rpl-22,rpl-23,rpl-24.1,rpl-28,rpl-31,rpl-5,rpl-7,rps-11,rps-14,rps-17,rps-19,rps-23,rps-25,rps-29,rps-5,rps-7,rps-8,rps-9,R13A5.8
AGREE MSSN261	22	208	intra-Golgi vesicle-mediated transport,-3.3441,3,22,14,1899	3	1,0,1,1,0	0.000000e+00,7.537700e-08,3.885100e-41,2.934500e-33,5.480400e-01	aps-1,cct-1,cct-6,chp-1,gbf-1,hel-1,let-92,npp-20,ntl-1,pas-6,prs-1,ran-1,rpn-2,snr-7,syn-3,tag-335,vha-11,B0361.10,D1014.3,F37E3.1,F57B10.1,H19N07.1
AGREE MSSN322	10	26	ribonucleoprotein complex biogenesis and assembly,-2.9078,4,10,101,1899	3	1,0,1,1,0	8.310400e-24,7.101300e-01,1.781300e-44,6.324100e-136,1	byn-1,cct-6,cyh-1,eif-3.f,hrs-1,rpl-5,rps-22,rps-3,K07C5.4,M01B12.5
AGREE MSSN11	15	54	steroid biosynthetic process,-4.2933,3,11,14,1899	2	1,0,1,0,0	3.090700e-68,2.122000e-03,0.000000e+00,6.054300e-01,5.324000e-01	car-1,cgh-1,cgo-2,cyp-31a2,dhs-5,klp-16,mdt-19,nex-3,rsp-8,C55C3.5,F54E12.2,R13F6.10,R74.8,T05H10.6,W01G7.3
AGREE MSSN46	25	153	ER to Golgi vesicle-mediated transport,-6.3545,8,21,73,1899	2	1,0,0,1,0	5.365000e-138,5.112900e-05,7.495600e-01,1.475500e-54,5.324000e-01	hrp-2,mdt-15,pat-3,rab-10,rpn-3,skp-1,snr-4,snr-7,syn-3,tag-335,uaf-2,B0361.10,D1014.3,F08F8.2,F09D1.1,F10E7.6,F43D9.3,F59E10.3,R144.2,W09B6.1,Y25C1A.5,Y37D8A.18,Y38E10A.24,Y71F9AL.17,ZK250.3
AGREE MSSN47	8	15	protein folding,-2.7819,3,8,62,1899	2	1,0,1,0,0	2.291200e-17,9.795300e-02,2.991900e-111,5.652500e-01,1	cct-1,imb-5,F37E3.1,F43G9.12,K02F2.2,T10B5.5,Y55F3AR.3,Y57G11C.15
AGREE MSSN53	9	19	proton transport,-2.3759,2,7,28,1899	2	1,0,0,1,0	1.305800e-23,1.505900e-03,8.482500e-06,7.405100e-52,5.655500e-01	act-3,eif-3.e,gei-4,paa-1,sca-1,sel-8,unc-32,unc-60,C23G10.8
AGREE MSSN62	12	35	mitosis,-3.7199,5,11,108,1899	2	1,0,1,0,0	9.093800e-55,1.148200e-02,9.890600e-144,5.979800e-01,5.480400e-01	isw-1,mtm-3,npp-9,prp-21,scc-3,smc-4,smo-1,F55A3.3,F55C5.4,G7.4,R02D3.3,T19E10.1
AGREE MSSN90	34	290	phosphate transport,-35.5947,29,32,98,1899	2	1,0,1,0,0	2.058400e-14,1.505900e-03,0.000000e+00,6.089300e-01,5.324000e-01	col-10,col-107,col-117,col-12,col-125,col-126,col-127,col-13,col-130,col-133,col-144,col-145,col-146,col-154,col-156,col-157,col-159,col-160,col-161,col-17,col-180,col-34,col-39,col-65,col-73,col-77,col-91,dpy-13,dpy-4,dpy-5,ptr-18,ram-2,Y47G6A.18
AGREE MSSN125	9	21	modification-dependent protein catabolic process,-3.5819,4,7,104,1899	2	1,0,1,0,0	7.228400e-27,3.501100e-02,3.547900e-213,5.384100e-01,1	aos-1,bli-1,bli-2,bli-5,cdc-48.1,pbs-2,rpt-6,C1.2,Y55B1BM.1
AGREE MSSN133	20	152	None	2	1,0,1,0,0	3.194600e-15,5.996200e-01,0.000000e+00,5.449000e-01,1	kbp-1,nos-2,C05C10.5,C17E7.4,C17E7.9,C25A1.8,C25A1.9,C37C3.9,C41D11.5,EEED8.3,F18A1.7,F26H11.4,F32D1.7,K10B2.3,R53.6,T04A8.8,W02F12.3,ZC53.7,ZK829.9,ZK858.3
AGREE MSSN254	14	50	intra-Golgi vesicle-mediated transport,-4.1702,3,12,14,1899	2	1,0,0,1,0	1.403800e-68,1.681900e-07,6.282500e-01,2.547900e-28,5.324000e-01	cye-1,eps-8,lin-29,npp-2,snr-7,syn-3,tag-335,unc-120,vha-5,B0361.10,D1014.3,M03F4.6,Y11D7A.9,Y51H7C.6

## Sheet: UPC Multiply-supported
ID	Genes	Links	Function	Num Enriched Data Types	Enriched Data Types	Data Type Enrichments	Genes
UPC MSSN27	45	498	photoreceptor cell morphogenesis,-2.7566,3,31,17,2088	2	0,1,0,1,0	1,0.000000e+00,7.495600e-01,0.000000e+00,5.324000e-01	atf-2,ath-1,cdc-6,cnt-2,eya-1,fat-2,gad-1,ife-3,lst-1,pqn-54,rnf-1,tag-260,tag-282,ubc-13,C01.1,C06A1.5,C11.9,C25H3.7,C320.2,C5.1,D2063.1,ERR,F09C6.10,F21D5.1,F351.1,F36F2.4,F36G9.3,F44G4.2,F45G2.8,F52C6.2,F53B3.3,F53B7.3,F57G12.2,H18N23.2,R151.2,R52.1,T04H1.2,T06D8.2,T23B3.4,W02D3.1,Y40C5A.1,Y450D.9,Y46G5A.12,ZC239.15,ZK849.1,ZK849.2
UPC MSSN31	67	2084	positive regulation of progression through cell cycle,-2.8523,2,46,3,2088	2	0,1,0,0,1	1,0.000000e+00,4.076500e-03,1.101100e-01,3.928900e-14	alg-2,apx-1,arl-1,atx-2,csn-4,cyp-31a3,cyp-31a5,dhc-1,dnj-12,dom-6,drp-1,ekl-1,fkb-6,fmo-4,gly-2,gsp-1,him-14,his-48,icp-1,ima-1,klp-16,lig-1,lin-26,mbk-2,mei-1,ntl-3,pes-1,pie-1,pos-1,pqn-95,sas-5,tag-210,tsr-1,tudr-1,zyg-1,A1.5,B0393.6,B0511.9,B5.2,C09H10.7,C25A1.13,C44B12.5,E7.2,E9.13,ERR,F11A10.8,F19F10.9,F22B3.4,F23F12.2,F25H5.3,F28C6.1,F40G12.10,F56C11.5,H6.4,K06B9.2,K09H11.3,M03C11.8,R05H5…
UPC MSSN33	7	12	cell fate determination,-5.8179,4,6,39,2088	2	0,1,0,0,1	5.000000e-01,6.171100e-18,5.288700e-01,1.558000e-45,3.357000e-230	ceh-13,end-1,end-3,lit-1,pop-1,skn-1,spn-4,ERR
UPC MSSN39	7	12	None	2	0,1,1,0,0	1,2.772400e-68,3.547900e-213,5.384100e-01,1	rbr-2,tbb-2,D1081.8,ERR,F36A2.1,F49C12.12,Y51H4A.12,Y57E12AL.6
UPC MSSN42	19	87	DNA replication,-14.4078,13,18,88,2088	3	0,1,1,1,0	2.138600e-05,4.284000e-16,0.000000e+00,3.762700e-279,2.848700e-15	bub-1,cdk-1,lin-35,lin-53,mcm-2,mcm-3,mcm-5,mcm-7,mix-1,mlh-1,msh-2,pcn-1,pri-2,rnr-1,smc-4,C24H12.5,ERR,F34D10.2,F45G2.3,T19E10.1
UPC MSSN49	35	299	amino sugar metabolic process,-5.8962,6,28,29,2088	2	0,1,1,0,0	1,0.000000e+00,5.586900e-69,6.749800e-01,2.065800e-19	ani-2,cdc-25.1,cpf-2,gld-1,gna-2,hcp-3,iff-1,npp-10,npp-7,pbs-4,pod-1,pqn-80,srz-23,tpxl-1,wee-1.3,C16C10.1,C34G6.5,C36A4.4,D2030.6,ERR,F07A11.2,F25B5.2,F30F8.1,F39H2.3,F53B8.1,F58G1.1,H02I12.1,K06A5.4,R08D7.1,T07D4.4,T08D2.3,T21E3.1,Y110A7A.8,Y54E10BL.1,Y54H5A.2,ZK1127.7
UPC MSSN50	14	46	synaptogenesis,-2.5654,2,9,19,2088	2	0,1,1,0,0	5.000000e-01,6.474200e-22,0.000000e+00,5.384100e-01,5.480400e-01	cgh-1,cyp-31a2,gas-1,ima-2,rpl-37,vhl-1,C32E8.3,C39E9.10,E01G4.2,ERR,F54E12.2,F55A12.1,R12E2.10,W022.5,Y62E10A.O
UPC MSSN56	28	211	None	2	0,1,1,0,0	5.000000e-01,0.000000e+00,0.000000e+00,5.449000e-01,1	aos-1,brf-1,cey-2,mut-7,srxa-6,B5.1,B6.2,C042.4,C14B1.2,C25A1.5,C26.4,C41G7.3,C56E6.1,E7.7,ERR,F25H8.6,M01.2,R02F2.4,R11D1.9,T09E11.7,T13H5.6,T21C9.13,T25E12.5,W03F9.10,W05F2.3,Y102A5C.3,Y37D8A.21,Y39E4B.5,Y65B4A.6
UPC MSSN57	26	170	RNA elongation from RNA polymerase II promoter,-2.6747,3,20,28,2088	3	0,1,1,1,0	5.000000e-01,1.202700e-282,9.466800e-101,2.547900e-28,5.480400e-01	dsc-4,ima-3,let-858,lsm-6,mca-1,mlc-1,nrs-2,rpb-2,spt-5,sym-4,tag-334,tag-343,xrn-1,B0035.15,B0464.2,C26C6.1,ERR,F13H6.1,F28D1.8,F52C9.7,F54F2.7,K05C4.2,R05C11.3,T13A10.11,W05B10.1,Y55F3BL.1,Y61A9LA.5
UPC MSSN77	12	49	Ribosome,-2.0786,3,12,77,2088	2	0,1,1,0,0	5.000000e-01,8.199400e-172,7.216300e-29,1.207500e-11,1	dnj-21,eat-6,eif-3.b,ero-1,rnp-3,rpl-32,rps-16,rps-22,spe-26,vha-14,ERR,F59C6.4,K07H8.3
UPC MSSN79	30	229	Ribosome,-4.8314,7,24,77,2088	3	0,1,1,1,0	5.000000e-01,2.967500e-177,5.639400e-174,2.978800e-67,1	cct-5,grs-1,his-32,inf-1,lpd-5,nrs-1,rpa-0,rpl-24.1,rpl-30,rpl-35,rpl-6,rps-19,rps-2,sur-6,AC8.6,B0464.9,C08H9.2,C09H10.10,C27H5.4,C47E12.3,ERR,F15D3.7,F54A3.3,F54B3.3,F56A3.2,F59C6.5,T27E9.7,Y65B4B_10.B,Y65B4B_10.D,Y65B4BL.2,Y71H2AM.23
UPC MSSN80	11	30	Ribosome,-2.8188,3,7,77,2088	3	1,1,1,0,0	9.841400e-51,3.435700e-132,3.102800e-250,5.652500e-01,1	rpa-1,rpl-18,rps-11,sec-24.1,tct-1,C15C8.7,ERR,F43D9.3,G2.2,H06I04.A,H06I04.F,Y119D3B.15
UPC MSSN82	24	142	Ribosome,-11.5867,12,23,77,2088	4	1,1,1,1,0	4.920400e-33,1.049200e-86,0.000000e+00,9.594700e-70,1	eft-4,icl-1,nspb-3,ran-4,rpl-1,rpl-13,rpl-14,rpl-19,rpl-2,rpl-20,rpl-23,rpl-36,rpl-39,rpl-7,rps-15,rps-7,snr-1,snr-5,srs-2,vha-17,wrs-1,C37C3.2,C47E12.4,ERR,W09G12.5
UPC MSSN84	12	34	nuclear migration during conjugation with cellular fusion,-3.3405,2,9,8,2088	2	0,1,0,1,0	2.350100e-07,4.465800e-11,3.827800e-02,0.000000e+00,5.324000e-01	ani-1,imb-4,tag-335,tbb-4,C05C8.6,C06E7.3,C14A4.14,C47B2.3,ERR,F07D10.1,H8.4,Y48B6A.12,Y48G9A.1
UPC MSSN85	13	41	rRNA modification,-2.5155,2,12,15,2088	2	0,1,1,0,0	4.335000e-04,4.496200e-40,5.811300e-10,1.207500e-11,1	aco-2,dic-1,eft-2,eif-3.e,pbs-5,sel-8,ERR,F26A3.2,K07C5.4,T05H4.6A,T10B5.5,T26G10.1,W01B11.3,Y48G10A.4
UPC MSSN86	31	242	amino acid activation,-4.3216,5,29,31,2088	2	0,1,1,0,0	2.360200e-04,1.987400e-216,2.163400e-20,1.237000e-01,1	ars-2,hsp-4,imb-3,lpd-7,mrs-1,rrt-1,ruvb-2,spg-7,taf-4,vrs-2,C06H2.1,C14C10.3,C14C10.4,C15H11.9,C16A3.6,C32E8.5,C53H9.2,E03H4.8,E04A4.5,ERR,F08F8.2,F09F7.3,F22D6.4,F25H8.2,F32E10.1,F56D2.6,K02B12.3,K04G7.4,T09B4.9,W06H3.3,Y110A7A.11,Y71H2AM.20
UPC MSSN88	34	350	rRNA processing,-7.3904,11,26,117,2088	3	0,1,1,1,0	1,0.000000e+00,2.679100e-169,1.775700e-14,1	dhs-28,dnj-17,lpd-9,prx-13,prx-14,prx-19,tag-124,trm-1,B0238.11,B0361.6,C05C8.2,C05D11.9,C10G11.1,C16A3.3,C33A12.20,ERR,F44G4.1,F52E4.7,F57B10.8,F58B3.4,H43I07.2,JC8.2,R05D11.4,T06E6.1,W06E11.4,W09D10.3,Y102E9.2,Y39B6A.14,Y39B6A.3,Y54E10B_159.F,Y56A3A.19,ZK1010.3,ZK682.5,ZK686.2,ZK795.3
UPC MSSN89	15	62	RNA_polymerase,-9.0133,5,10,13,2088	2	0,1,0,1,0	1,2.135200e-260,1.460200e-04,0.000000e+00,1	B4.3,B6.1,C09F5.1,C18A3.3,D3.7,E2.2,ERR,H27M09.2,W09C3.4,W09C5.1,Y23H5B.5,Y37E3.3,Y48E1A.1,Y49E10.20,Y56A3A.6,ZK856.10
UPC MSSN90	36	324	macromolecular complex assembly,-2.1558,4,25,66,2088	4	1,1,1,1,0	1.730500e-50,3.267600e-142,3.048800e-11,1.674000e-11,5.480400e-01	bir-1,cdk-9,cts-1,his-13,his-67,mag-1,rpl-17,tbp-1,vrs-1,C06E1.10,C07E3.2,C08F8.2,C16A3.5,C36B1.14,CD4.3,E02A10.1,E02H1.1,ERR,F02A9.4,F09G8.3,F11A3.2,F23B12.7,F23C8.6,F23H11.5,F33D4.5,F36A2.7,K01C8.6,T04A8.11,T08B1.1,T13F2.7,T20H4.5,T23B12.2,T23D8.3,T25D3.2,W01D2.1,W10D9.5,Y53C10A.15
UPC MSSN96	27	185	Proteasome,-31.6134,19,26,32,2088	4	1,1,1,1,0	1.622100e-17,3.403000e-23,0.000000e+00,0.000000e+00,5.324000e-01	let-92,pas-2,pas-3,pas-4,pas-6,pas-7,pbs-1,pbs-2,pbs-3,pbs-6,pbs-7,plk-1,rpn-12,rpn-3,rpn-7,rpn-8,rpt-1,rpt-2,rpt-3,rpt-6,usp-14,vha-1,C01G10.8,ERR,K07D4.3,K08H10.8,M57.2,R09E12.3
UPC MSSN97	7	11	Proteasome,-5.8116,4,7,32,2088	2	0,1,0,1,0	5.000000e-01,1.998000e-10,2.548300e-40,0.000000e+00,1	chs-2,rpn-10,rpn-5,rpn-6,rpn-9,E01A2.4,ERR,F49B2.6
UPC MSSN99	13	40	maturation of SSU-rRNA from tricistronic rRNA transcript (SSU-rRNA\, 5.8S rRNA\, LSU-rRNA),-4.8126,3,7,17,2088	3	1,1,1,0,0	4.174900e-17,6.317800e-27,1.881900e-252,5.449000e-01,1	lpd-6,D2030.3,ERR,F29B9.10,F29B9.11,F52D10.6,F59E12.5,K05C4.5,T08B2.8,T12G3.5,Y41C4A.9,Y53C12B.1,ZC434.4,ZK430.7
UPC MSSN101	11	29	mRNA processing,-2.7834,3,8,68,2088	2	0,1,1,0,0	5.000000e-01,5.031400e-74,1.001800e-208,5.384100e-01,1	hda-1,lmp-1,prp-17,rnp-2,taf-9,zig-6,C17C3.5,C50F7.4,ERR,F45E6.1,F59F5.1,T24H10.1
UPC MSSN102	22	120	mRNA catabolic process,-4.8191,5,16,46,2088	3	0,1,1,1,0	9.907200e-06,1.005800e-93,2.080600e-27,1.566600e-302,1	ars-1,clu-1,coq-8,crn-3,dis-3,rpc-1,tin-9.2,B0416.5,C27D11.1,C33H5.10,C56G2.3,ERR,F10G8.6,F21A3.7,F32B6.3,F32D8.13,F37C12.13,JC8.5,K08F9.4,W03F9.2,Y40B1B.7,Y62F5A.C,Y73B6BL.3
UPC MSSN103	43	492	mRNA polyadenylation,-6.1790,5,29,14,2088	3	0,1,1,1,0	5.000000e-01,0.000000e+00,5.501700e-48,1.005700e-66,1.180000e-67	act-2,act-5,aps-3,athp-1,ccf-1,cdk-5,daz-1,deb-1,his-47,itr-1,pap-1,prp-21,prp-4,suf-1,tag-218,tnc-2,vab-1,B0280.1,C08C3.4,C09F5.2,C26.9,C320.5,C32D5.3,C33C12.9,C461.4,ERR,F17A9.2,F32D1.9,F43G9.5,F52E1.13,F53E4.1,F54C8.4,F582.1,F6.7,H8.7,K08F8.5,T03.9,Y39B6A.12,Y39B6A.39,Y53F4B.13,Y67H2A.1,Y76B12C.7,ZC123.4,ZK1098.2
UPC MSSN106	49	598	negative regulation of meiosis,-3.0425,2,37,3,2088	2	0,1,1,0,0	4.653800e-02,0.000000e+00,2.400500e-131,1.237000e-01,5.480400e-01	cct-1,cey-1,cpn-3,dyci-1,gfi-2,his-5,his-62,hrp-1,klp-19,let-75,mcm-4,mog-4,npp-6,rsp-1,rsp-3,sup-17,tag-256,tba-1,unc-120,B0491.7,B0495.6,C01F1.2,C17E4.6,C18A3.5,C18A3.9,C43E11.1,C44E4.4,C5.2,E04F6.4,ERR,F20B6.1,F23.5,F25G6.2,F26E4.4,F41E6.3,F57B9.3,F59E12.11,H27M09.1,K01G5.10,K06A4.6,R05H10.2,T13H5.4,Y119D3_444.B,Y39E4B.10,Y45F10D.11,Y46H3C.4,Y71F9AL.1,Y82E9BR.16,Y82E9BR.3,ZK686.3
UPC MSSN108	12	48	spiracle morphogenesis\, open tracheal system,-5.0832,2,3,4,2088	2	0,1,1,0,0	1,0.000000e+00,2.903300e-204,1,1.180000e-67	egl-5,mrp-6,sem-4,C01.3,C25A11.1,C39B10.1,C44B7.3,ERR,F22D3.5,F22F4.1,F41B4.2,R07G3.6,T26C5.2
UPC MSSN112	11	29	cell-substrate adhesion,-2.6629,2,9,17,2088	2	0,1,1,0,0	1,5.894100e-187,1.977500e-112,5.301600e-01,1	let-2,pqn-13,pqn-92,tag-320,C06G1.2,C46H11.9,D1046.2,ERR,F33H1.4,K04H4.2,R02F11.1,R90.1
UPC MSSN113	19	139	BMP signaling pathway,-3.4489,2,8,8,2088	2	0,1,0,0,1	1,0.000000e+00,5.864700e-01,5.521100e-01,2.396900e-161	cnt-1,dlk-1,pmk-3,rpm-1,A1.2,C01G8.6,C26D10.3,D12.2,ERR,F01.8,F21D5.7,F23.8,F232.6,K040.4,T19A5.3,W02D3.4,W04A8.1,W04C9.3,W04C9.5,ZC13.3
UPC MSSN115	13	46	phosphate transport,-4.9709,6,13,96,2088	2	0,1,1,0,0	1,2.984900e-287,3.789800e-212,5.384100e-01,5.480400e-01	cdk-8,col-120,col-138,col-17,col-38,col-49,col-60,col-90,dpy-20,dpy-6,ERR,M01E10.2,R11A5.7,T24B8.7
UPC MSSN116	35	304	phosphate transport,-43.7295,32,33,96,2088	4	1,1,1,0,1	4.174900e-17,5.994900e-22,0.000000e+00,6.089300e-01,7.519500e-82	col-10,col-107,col-117,col-12,col-125,col-126,col-127,col-13,col-130,col-133,col-144,col-145,col-146,col-154,col-156,col-157,col-161,col-17,col-180,col-34,col-39,col-65,col-73,col-77,col-91,col-92,col-97,dpy-13,dpy-4,dpy-5,ptr-18,ram-2,rol-6,sqt-1,sqt-2,ERR
UPC MSSN121	33	277	multicellular organismal development,-7.3323,6,31,16,2088	2	0,1,0,0,1	4.201900e-02,0.000000e+00,3.270400e-01,6.879400e-01,1.860500e-85	aph-1,bar-1,cam-1,clr-1,col-103,crt-1,eat-1,egl-15,egl-20,hlh-1,lin-17,mab-5,mig-1,pry-1,ref-1,rhi-1,sax-3,tag-53,unc-101,unc-3,unc-34,unc-42,unc-68,unc-71,unc-89,vab-8,B0280.3,B0395.3,B0495.7,ERR,K02D7.1,R05F9.1,ZC373.5,ZC395.8
UPC MSSN122	38	355	phosphate transport,-11.2214,13,25,96,2088	2	0,1,1,0,0	1,0.000000e+00,0.000000e+00,5.652500e-01,1	col-114,col-123,col-158,col-164,col-183,col-2,col-36,col-37,col-40,col-43,col-45,col-84,col-85,hil-8,lag-2,sqv-5,sre-44,B5.3,C06A1.6,D2062.4,E9.4,ERR,F09C3.4,F26E4.6,F36A2.8,F49E10.2,F49H12.A,F49H12.J,F54E2.1,K07E1.1,M02G9.1,R08C7.1,T21B10.1,T22D1.12,T27E4.7,Y48C3A.10,Y51H1A.3,Y54E10BL.5,Y57A10A.10
UPC MSSN126	13	48	nucleosome assembly,-3.1154,3,9,46,2088	2	0,1,1,0,0	1,2.221900e-220,1.610900e-23,5.384100e-01,5.324000e-01	ajm-1,arx-3,cpl-1,fat-7,his-2,his-26,his-3,tag-173,ERR,H10D18.C,H10D18.E,H10D18.F,K01A6.4,Y111B2A.25
UPC MSSN128	24	142	establishment and/or maintenance of chromatin architecture,-4.6127,5,19,42,2088	2	0,1,1,0,0	1,0.000000e+00,0.000000e+00,5.979800e-01,1	clec-48,clec-49,cpr-1,cpr-4,his-39,his-4,his-41,his-6,his-7,lam-3,lec-8,lys-4,lys-6,pab-3,C05C10.4,C37C3.3,ERR,F57F5.1,F59E12.4,K09E3.1,T21H3.1,Y18D10A.1,Y46G5A.6,Y55F3A_750.E,ZK6.7
UPC MSSN161	11	51	ribosomal large subunit biogenesis and assembly,-8.2239,5,11,16,2088	3	0,1,1,1,0	2.223000e-03,4.658000e-21,0.000000e+00,0.000000e+00,1	eif-6,lpd-6,lpd-7,ngp-1,C43E11.9,ERR,F10E7.5,K01G5.5,K05C4.5,K12H4.3,Y53C12B.1,ZK430.7
UPC MSSN181	5	6	heart development,-2.7289,2,3,53,2088	2	0,1,0,0,1	1,6.171100e-18,5.288700e-01,1,2.396900e-161	tag-213,tbx-8,tbx-9,vab-7,ERR,Y80D3A.D
UPC MSSN191	6	9	vesicle coating,-5.8034,3,6,10,2088	2	0,1,0,1,0	1.074000e-03,1.171400e-17,8.482500e-06,2.116500e-276,1	apa-2,apb-1,dpy-23,rpl-3,snr-4,ERR,K02D10.5
UPC MSSN193	14	77	ribosome biogenesis and assembly,-10.6893,9,13,70,2088	3	0,1,1,1,0	1,4.182700e-103,0.000000e+00,1.566600e-302,1	C05C8.2,C16A3.3,C16C10.2,C37H5.5,ERR,F10E7.5,F44G4.1,H43I07.2,K01G5.5,K12H4.3,T04A8.6,T06E6.1,Y39B6A.14,ZK795.3,ZK945.3
UPC MSSN194	5	6	spliceosome assembly,-3.7296,2,3,17,2088	2	0,1,1,0,0	1.090800e-07,6.171100e-18,2.903300e-204,1.558000e-45,1	rha-1,spk-1,E2.3,ERR,T08A11.2,W062.1
UPC MSSN200	20	128	regulation of RNA stability,-4.6260,4,14,28,2088	2	0,1,1,0,0	5.000000e-01,1.998000e-10,0.000000e+00,5.384100e-01,1.856500e-10	ani-2,daf-18,gld-1,gna-2,inx-14,mex-5,nos-2,puf-6,puf-7,zif-1,C30F12.4,C50B6.2,ERR,F56C9.3,H02I12.1,R09F10.8,T21E3.1,Y18D10A.11,Y38F2A_6126.G,Y48G1C_55.G,Y62E10A.N
UPC MSSN223	17	96	Ribosome,-19.0817,13,13,77,2088	3	0,1,1,1,0	8.742800e-08,8.328300e-13,0.000000e+00,4.452400e-36,1	rpa-0,rpa-2,rpl-15,rpl-24.1,rpl-27,rpl-28,rpl-30,rpl-35,rpl-43,rpl-6,rps-2,rps-29,ERR,R13A5.8,Y17G9B.E,Y24D9A.D,Y38F2A_9208.A,Y53G8B_1025.A
UPC MSSN228	11	28	RNA splicing\, via transesterification reactions,-2.3090,3,11,70,2088	3	1,1,0,1,0	1.333200e-58,8.507700e-127,5.761100e-03,1.424000e-141,1	cbp-1,eft-1,grh-1,rpn-1,rpn-2,rps-20,tag-135,tag-49,uba-1,ERR,F38A1.8,M03F8.3
UPC MSSN234	22	167	Ribosome,-20.8050,17,22,77,2088	3	0,1,1,1,0	9.576100e-05,3.530000e-57,0.000000e+00,1.189100e-99,1	frs-2,hsp-1,rpa-0,rpl-1,rpl-13,rpl-14,rpl-18,rpl-2,rpl-20,rpl-24.1,rpl-30,rpl-35,rpl-6,rpl-7,rps-11,rps-15,rps-19,rps-2,rps-7,trs-1,ERR,F17C11.9,T01H3.1
UPC MSSN254	24	161	Ribosome,-20.6845,16,19,77,2088	3	0,1,1,1,0	5.434200e-05,7.060900e-12,0.000000e+00,2.214700e-269,1	eif-3.b,rpa-0,rpa-1,rpl-15,rpl-18,rpl-24.1,rpl-30,rpl-32,rpl-35,rpl-6,rps-10,rps-11,rps-16,rps-2,rps-22,rps-29,ERR,F55A12.8,H06I04.A,H06I04.F,K07C5.4,R13A5.8,W01B11.3,Y38F2A_9208.A,Y53G8B_1025.A
UPC MSSN263	55	943	Ribosome,-56.3109,43,55,77,2088	4	1,1,1,1,0	3.288000e-17,1.245400e-31,0.000000e+00,0.000000e+00,5.324000e-01	eft-3,eif-6,icd-1,lpd-6,lpd-7,ngp-1,rpa-0,rpl-1,rpl-10,rpl-11.1,rpl-12,rpl-13,rpl-14,rpl-16,rpl-18,rpl-19,rpl-2,rpl-20,rpl-22,rpl-23,rpl-24.1,rpl-25.2,rpl-26,rpl-30,rpl-31,rpl-35,rpl-36,rpl-41,rpl-5,rpl-6,rpl-7,rpl-7a,rps-0,rps-1,rps-11,rps-13,rps-14,rps-15,rps-17,rps-19,rps-2,rps-23,rps-24,rps-3,rps-5,rps-7,rps-8,rps-9,C37C3.2,C43E11.9,ERR,F10E7.5,F17C11.9,F37C12.13,K01G5.5,Y37E3.8
UPC MSSN286	19	101	Ribosome,-13.3852,12,18,77,2088	4	1,1,1,1,0	1.515200e-47,2.070500e-138,0.000000e+00,2.494900e-146,1	apb-1,nspb-3,rpl-13,rpl-2,rpl-23,rpl-3,rpl-33,rpl-36,rps-1,rps-18,rps-21,rps-26,rps-7,snr-4,snr-5,tag-351,ERR,F54E7.2,K02D10.5,Y54E10BR.6
UPC MSSN293	7	21	DNA replication initiation,-6.8746,4,7,18,2088	2	0,1,1,0,0	1,5.894100e-187,6.646000e-41,1.240400e-26,1	cdt-1,mcm-2,mcm-7,pri-2,rnr-1,ERR,F09G2.4,W03H9.4
UPC MSSN306	4	6	None	2	0,1,1,0,0	1,6.171100e-18,1.028400e-156,5.301600e-01,1	ima-1,pos-1,C05C10.5,ERR,F22B3.4
UPC MSSN337	45	578	amino acid activation,-5.6917,7,44,31,2088	4	1,1,1,1,0	1.794300e-13,0.000000e+00,6.959800e-27,1.512800e-12,1	ars-2,czw-1,eft-4,hsp-4,icl-1,imb-3,mrs-1,ran-4,rpl-1,rpl-14,rpl-39,rpl-7,rps-15,rps-7,rrt-1,ruvb-2,snr-1,spg-7,srs-2,taf-4,vrs-2,wrs-1,C06H2.1,C14C10.3,C14C10.4,C15H11.9,C16A3.6,C32E8.5,C37C3.2,C47E12.4,C53H9.2,E03H4.8,E04A4.5,ERR,F08F8.2,F09F7.3,F22D6.4,F32E10.1,F56D2.6,K02B12.3,K04G7.4,T09B4.9,W06H3.3,W09G12.5,Y110A7A.11,Y71H2AM.20

## Sheet: Molecular Machines
ID	Genes	Links	Function	Num Enriched Data Types	Enriched Data Types	Data Type Enrichments	Genes
AGREE MM110	12	36	Ribosome,-22.7475,11,11,90,9938	4	1,1,1,1,0	9.802600e-17,5.222500e-11,0.000000e+00,0.000000e+00,1	rpl-10,rpl-13,rpl-16,rpl-18,rpl-2,rpl-23,rpl-3,rpl-5,rps-1,rps-14,rps-22,rps-29
AGREE MM1	16	120	crystal cell differentiation,-5.7789,3,9,28,9938	3	1,0,0,1,1	2.672800e-30,3.501100e-02,1.460200e-04,4.034600e-230,3.644300e-275	abl-1,ced-3,ced-4,ced-9,dpy-22,egl-1,glp-1,hbl-1,lag-1,lin-12,lin-14,lin-29,lin-42,sel-10,sel-12,C12C8.3
AGREE MM2	12	66	dorsal closure,-10.8495,8,10,277,9938	3	1,0,1,0,1	1.930400e-21,1.130400e-04,9.890600e-144,5.521100e-01,2.161200e-119	dpy-11,dpy-2,dpy-3,dpy-7,dpy-8,lon-3,nhr-23,rol-6,sqt-1,sqt-2,F23H12.4,F54D8.1
AGREE MM3	11	55	phosphate transport,-12.0154,9,11,300,9938	3	1,1,1,0,0	3.808000e-51,8.534700e-43,0.000000e+00,2.947800e-101,1	col-154,col-155,col-157,col-34,col-92,col-93,col-94,dlc-1,dpy-13,dpy-4,smo-1
AGREE MM4	10	45	Oxidative_phosphorylation,-16.0500,8,9,78,9938	3	1,0,1,1,0	4.179500e-10,1.948600e-01,0.000000e+00,7.471200e-194,1	asb-2,atp-2,cyc-1,isp-1,tag-55,C03G5.1,F27C1.7,F58F12.1,H28O16.1,T06D8.6
AGREE MM6	7	21	positive regulation of synaptic growth at neuromuscular junction,-8.3689,3,6,7,9938	3	1,0,0,1,1	1.120200e-29,2.753700e-05,5.745500e-01,0.000000e+00,1.183200e-32	daf-1,gei-17,pdi-3,sma-3,sma-4,sma-6,unc-44
AGREE MM8	5	10	apical protein localization,-8.1348,3,5,10,9938	3	1,0,0,1,1	1.764100e-25,6.267900e-01,5.473500e-01,0.000000e+00,5.089200e-132	cdc-42,par-2,par-3,par-6,pkc-3
AGREE MM107	19	86	Proteasome,-46.7951,18,18,34,9938	3	0,1,1,1,0	3.215500e-04,8.286200e-10,0.000000e+00,0.000000e+00,1	pas-1,pas-2,pas-4,pas-5,pas-6,pas-7,pbs-2,pbs-4,pbs-5,pbs-6,rpn-3,rpn-8,rpt-1,rpt-2,rpt-3,rpt-4,rpt-5,rpt-6,K07D4.3
AGREE MM112	8	18	Ribosome,-16.4822,8,8,90,9938	3	1,0,1,1,0	4.006000e-13,1.948600e-01,0.000000e+00,0.000000e+00,1	rps-11,rps-15,rps-18,rps-2,rps-23,rps-3,rps-5,F54E7.2
AGREE MM7	6	15	multicellular organismal development,-3.4362,2,5,61,9938	2	1,0,1,0,0	3.052700e-20,4.215400e-03,0.000000e+00,1,1.202100e-06	acn-1,mlt-9,qua-1,sym-1,sym-5,W04G3.8
AGREE MM9	5	10	Wnt receptor signaling pathway,-5.9158,3,3,107,9938	2	0,0,0,1,1	1.946700e-07,5.996200e-01,1,0.000000e+00,6.059800e-85	bar-1,lit-1,mom-4,pop-1,tap-1
AGREE MM10	5	10	sevenless signaling pathway,-6.1372,2,2,9,9938	2	0,0,0,1,1	1,5.782400e-01,5.288700e-01,2.116500e-276,5.089200e-132	age-1,let-60,lin-45,mek-2,soc-2
AGREE MM11	5	10	None	2	0,0,1,1,0	1,1,0.000000e+00,0.000000e+00,5.324000e-01	abu-11,abu-8,pqn-5,pqn-54,pqn-95
AGREE MM12	5	10	None	2	0,0,0,1,1	1,1,2.620500e-104,3.397800e-156,9.646300e-258	ldb-1,mec-10,mec-2,mec-4,mec-6
AGREE MM13	5	10	endosome transport,-7.6482,4,5,83,9938	2	1,0,1,0,0	3.281400e-11,6.267900e-01,8.651500e-89,2.262500e-70,1	rab-7,tag-309,M106.5,T27F7.1,Y34D9A.10
AGREE MM15	4	6	Pyruvate_metabolism,-10.2974,4,4,28,9938	2	0,0,1,1,0	1,6.267900e-01,0.000000e+00,0.000000e+00,1	C04C3.3,F23B12.5,LLC1.3,T05H10.6
AGREE MM16	4	6	apposition of dorsal and ventral imaginal disc-derived wing surfaces,-4.2496,2,4,31,9938	2	1,0,0,1,0	1.764100e-25,4.661600e-05,5.288700e-01,1.321400e-225,5.655500e-01	pat-4,pat-6,unc-112,unc-97
AGREE MM17	4	6	DNA_polymerase,-12.2865,4,4,10,9938	2	0,0,1,1,0	1,4.215400e-03,8.651500e-89,0.000000e+00,1	div-1,pri-1,pri-2,Y47D3A.29
AGREE MM18	4	6	amino acid metabolic process,-2.8648,2,3,214,9938	2	0,0,1,1,0	1,5.996200e-01,8.651500e-89,1.321400e-225,1	ima-3,mrs-1,npp-16,R151.2
AGREE MM19	4	6	mRNA catabolic process,-3.9000,2,2,112,9938	2	0,0,1,1,0	1,5.782400e-01,8.651500e-89,0.000000e+00,1	gut-2,lsm-1,lsm-4,lsm-7
AGREE MM21	4	6	RNA_polymerase,-5.3299,2,2,22,9938	2	0,0,1,1,0	1,5.782400e-01,8.651500e-89,1.321400e-225,1	C06A1.5,F58A4.9,H43I07.2,Y97E10AR.5
AGREE MM22	4	6	salivary gland boundary specification,-4.6833,2,4,19,9938	2	1,0,0,0,1	1.764100e-25,1,1,5.301600e-01,2.252500e-144	ceh-20,lin-1,lin-31,lin-39
AGREE MM38	3	3	embryonic morphogenesis,-2.2661,2,3,429,9938	2	1,0,0,0,1	3.194600e-15,1.919100e-16,1,1,2.396900e-161	fkh-6,tra-1,tra-2
AGREE MM106	5	9	pre-replicative complex assembly,-15.2422,5,5,11,9938	2	0,0,1,1,0	1,3.501100e-02,0.000000e+00,0.000000e+00,1	mcm-2,mcm-3,mcm-5,mcm-6,mcm-7
AGREE MM108	5	9	ATP_Synthesis,-12.3954,5,5,35,9938	2	0,0,1,1,0	2.746900e-04,6.588900e-01,0.000000e+00,0.000000e+00,1	vha-12,vha-14,vha-15,vha-8,T01H3.1
AGREE MM109	6	8	Ribosome,-12.3315,6,6,90,9938	2	0,0,1,1,0	9.576500e-02,1.085600e-03,3.472900e-283,0.000000e+00,1	rpl-11.1,rpl-12,rpl-19,rpl-25.2,rpl-26,rpl-35
AGREE MM111	11	28	ribosome biogenesis and assembly,-7.8573,5,9,104,9938	2	0,0,1,1,0	4.653800e-02,2.806500e-01,0.000000e+00,0.000000e+00,1	lpd-6,lpd-7,ngp-1,nst-1,rpl-24.2,rpl-4,B0511.6,F44G4.1,T07A9.9,W09C5.1,ZK945.3
AGREE MM5	7	21	biopolymer catabolic process,-3.7785,3,7,171,9938	1	0,0,1,0,0	1.343600e-05,6.840900e-01,5.609000e-160,5.280200e-01,2.065800e-19	fzy-1,kbp-1,mex-5,mex-6,C25A1.9,R53.6,ZC168.3
AGREE MM14	4	6	None	1	0,0,0,1,0	2.746900e-04,5.996200e-01,5.473500e-01,0.000000e+00,5.324000e-01	hsf-1,ubc-9,unc-59,Y59A8B.6
AGREE MM20	4	6	None	1	0,0,1,0,0	1,1,1.028400e-156,2.947800e-101,1.180000e-67	dna-2,mre-11,msh-5,rad-50
AGREE MM23	3	3	None	1	0,0,0,0,1	1,4.661600e-05,5.288700e-01,1.560700e-176,2.396900e-161	mei-1,mei-2,mel-26
AGREE MM24	3	3	None	1	0,0,0,0,1	1,1,5.473500e-01,1.560700e-176,2.396900e-161	unc-13,unc-18,unc-64
AGREE MM27	3	3	None	1	0,0,0,1,0	1,1,5.288700e-01,0.000000e+00,1.220600e-72	mes-2,mes-3,mes-6
AGREE MM29	3	3	None	1	0,0,0,0,1	1,1,5.288700e-01,1.560700e-176,2.396900e-161	jkk-1,jnk-1,unc-16
AGREE MM32	3	3	ER to Golgi vesicle-mediated transport,-2.9614,2,2,329,9938	1	0,0,1,0,0	1,5.782400e-01,2.903300e-204,1.560700e-176,1	sel-9,F47G9.1,ZK180.4
AGREE MM33	3	3	Reductive_carboxylate_cycle_(CO2_fixation),-5.4763,2,3,11,9938	1	0,0,1,0,0	1,5.996200e-01,2.903300e-204,1.560700e-176,1	fum-1,mdh-1,T25B9.9
AGREE MM34	3	3	None	1	0,0,1,0,0	1,1,2.903300e-204,1.558000e-45,1.180000e-67	cdc-25.3,dpl-1,trr-1
AGREE MM35	3	3	actin filament depolymerization,-5.3246,2,3,13,9938	1	0,0,0,1,0	5.000000e-01,1,2.620500e-104,0.000000e+00,1.180000e-67	act-4,unc-60,unc-78
AGREE MM25	3	3	None	0	0,0,0,0,0	1,1,1,1.560700e-176,1.220600e-72	egl-10,goa-1,ric-8
AGREE MM26	3	3	None	0	0,0,0,0,0	1,1,5.473500e-01,1.560700e-176,1.220600e-72	akt-1,pdk-1,sgk-1
AGREE MM28	3	3	None	0	0,0,0,0,0	1,1,5.473500e-01,1.560700e-176,1.220600e-72	cnb-1,rcn-1,tax-6
AGREE MM30	3	3	appendage morphogenesis,-3.2767,2,2,229,9938	0	0,0,0,0,0	1,5.782400e-01,3.434800e-24,5.688400e-121,1.220600e-72	fog-2,gld-1,rme-2
AGREE MM31	3	3	motor axon guidance,-4.4683,2,3,34,9938	0	0,0,0,0,0	4.679300e-03,5.782400e-01,3.434800e-24,5.280200e-01,1.220600e-72	clr-1,unc-40,unc-52
AGREE MM36	3	3	None	0	0,0,0,0,0	1,1,1.043700e-91,1.560700e-176,1	C36A4.9,F25H5.3,Y48B6A.12
AGREE MM37	3	3	None	0	0,0,0,0,0	1,1,3.434800e-24,1.558000e-45,1.220600e-72	pgl-1,pgl-2,C18G1.4
AGREE MM39	2	1	None	0	0,0,0,0,0	1,1,1,5.688400e-121,1.180000e-67	plx-1,rho-1
AGREE MM40	2	1	None	0	0,0,0,0,0	1.946700e-07,1.919100e-16,1,5.688400e-121,1	Y113G7B.17,Y41E3.11
AGREE MM41	2	1	None	0	0,0,0,0,0	1,1,5.288700e-01,5.688400e-121,1.180000e-67	him-6,top-3
AGREE MM42	2	1	None	0	0,0,0,0,0	1,1,1,5.688400e-121,1.180000e-67	deg-3,des-2
AGREE MM43	2	1	None	0	0,0,0,0,0	1,1,1,5.688400e-121,1.180000e-67	hus-1,mrt-2
AGREE MM44	2	1	None	0	0,0,0,0,0	1,1,1,5.688400e-121,1.180000e-67	nsy-1,unc-43
AGREE MM45	2	1	None	0	0,0,0,0,0	1.946700e-07,1.919100e-16,5.288700e-01,5.688400e-121,1	chk-1,his-71
AGREE MM46	2	1	endocytosis,-2.6494,2,2,471,9938	0	0,0,0,0,0	1.946700e-07,1,1,5.688400e-121,1	lrp-1,Y71G12B.11
AGREE MM47	2	1	None	0	0,0,0,0,0	1,1,1,5.688400e-121,1.180000e-67	ceh-40,unc-62
AGREE MM48	2	1	None	0	0,0,0,0,0	1,1,5.288700e-01,5.688400e-121,1.180000e-67	fzr-1,mat-3
AGREE MM49	2	1	DNA_polymerase,-6.0403,2,2,10,9938	0	0,0,0,0,0	1.946700e-07,5.782400e-01,5.288700e-01,5.688400e-121,1	F08B4.5,F33H2.5
AGREE MM50	2	1	mRNA processing,-3.5622,2,2,165,9938	0	0,0,0,0,0	5.000000e-01,5.782400e-01,5.288700e-01,5.688400e-121,1	snr-4,snr-5
AGREE MM51	2	1	Valine,_leucine_and_isoleucine_degradation,-2.1172,1,2,38,9938	0	0,0,0,0,0	1.946700e-07,1,5.288700e-01,5.688400e-121,1	apl-1,ard-1
AGREE MM52	2	1	None	0	0,0,0,0,0	1,1,1,5.688400e-121,1.180000e-67	mig-5,pry-1
AGREE MM53	2	1	None	0	0,0,0,0,0	1,1,5.288700e-01,5.688400e-121,1.180000e-67	efl-1,lin-35
AGREE MM54	2	1	None	0	0,0,0,0,0	1.946700e-07,5.782400e-01,5.288700e-01,5.688400e-121,1	dsh-2,F43D2.1
AGREE MM55	2	1	None	0	0,0,0,0,0	1,1,1,5.688400e-121,1.180000e-67	ptp-3,syd-2
AGREE MM56	2	1	None	0	0,0,0,0,0	1,1,2.620500e-104,5.688400e-121,1	arx-1,tag-286
AGREE MM57	2	1	None	0	0,0,0,0,0	1,1,2.620500e-104,5.688400e-121,1	Y50D7A.2,Y73F8A.24
AGREE MM58	2	1	None	0	0,0,0,0,0	1,1,2.620500e-104,5.688400e-121,1	cyb-2.1,puf-3
AGREE MM59	2	1	None	0	0,0,0,0,0	1,1,2.620500e-104,5.688400e-121,1	hsp-60,Y22D7AL.10
AGREE MM60	2	1	None	0	0,0,0,0,0	1,1,2.620500e-104,5.688400e-121,1	Y17G7B.3,Y48E1C.2
AGREE MM61	2	1	None	0	0,0,0,0,0	1,1,2.620500e-104,5.688400e-121,1	Y11D7A.12,Y11D7A.13
AGREE MM62	2	1	None	0	0,0,0,0,0	1.946700e-07,1,2.620500e-104,5.280200e-01,1	sec-8,T27A3.2
AGREE MM63	2	1	None	0	0,0,0,0,0	1,1,2.620500e-104,5.688400e-121,1	phb-1,phb-2
AGREE MM64	2	1	None	0	0,0,0,0,0	1,1.919100e-16,2.620500e-104,5.688400e-121,1	rnr-1,T26G10.1
AGREE MM65	2	1	None	0	0,0,0,0,0	1,1,2.620500e-104,5.688400e-121,1	T11G6.8,ZK632.7
AGREE MM66	2	1	None	0	0,0,0,0,0	1,1,2.620500e-104,5.688400e-121,1	arf-1.2,erd-2
AGREE MM67	2	1	synaptic vesicle coating,-5.6723,2,2,15,9938	0	0,0,0,0,0	5.000000e-01,1,2.620500e-104,5.688400e-121,1	apa-2,dpy-23
AGREE MM68	2	1	Aminoacyl-tRNA_biosynthesis,-4.9980,2,2,32,9938	0	0,0,0,0,0	1,5.782400e-01,2.620500e-104,5.688400e-121,1	grs-1,irs-1
AGREE MM69	2	1	None	0	0,0,0,0,0	1,1,2.620500e-104,5.688400e-121,1	sgt-1,T05E11.3
AGREE MM70	2	1	None	0	0,0,0,0,0	1,1,2.620500e-104,5.688400e-121,1	iff-1,K07A1.1
AGREE MM71	2	1	None	0	0,0,0,0,0	1,1,2.620500e-104,5.688400e-121,1	F59F4.1,Y57A10C.6
AGREE MM72	2	1	None	0	0,0,0,0,0	1,1,2.620500e-104,5.688400e-121,1	tag-351,F58E10.3
AGREE MM73	2	1	None	0	0,0,0,0,0	1,1.919100e-16,2.620500e-104,1,1.180000e-67	pos-1,spn-4
AGREE MM74	2	1	None	0	0,0,0,0,0	1,1,2.620500e-104,5.688400e-121,1	aak-2,ftt-2
AGREE MM75	2	1	None	0	0,0,0,0,0	1.946700e-07,5.782400e-01,2.620500e-104,1,1	cyp-31a2,F44F4.2
AGREE MM76	2	1	None	0	0,0,0,0,0	1,1,2.620500e-104,5.688400e-121,1	syp-3,F30F8.3
AGREE MM77	2	1	None	0	0,0,0,0,0	1,1,2.620500e-104,5.688400e-121,1	F25B4.1,R12C12.1
AGREE MM78	2	1	None	0	0,0,0,0,0	1.946700e-07,5.782400e-01,2.620500e-104,5.280200e-01,1	npp-17,vbp-1
AGREE MM79	2	1	None	0	0,0,0,0,0	1,1,2.620500e-104,5.688400e-121,1	pch-2,plk-2
AGREE MM80	2	1	None	0	0,0,0,0,0	1,1,2.620500e-104,5.280200e-01,1.180000e-67	adm-4,sup-17
AGREE MM81	2	1	None	0	0,0,0,0,0	1,1,2.620500e-104,5.688400e-121,1	D2045.2,F55A12.8
AGREE MM82	2	1	None	0	0,0,0,0,0	1.946700e-07,5.782400e-01,2.620500e-104,1,1	C55A6.9,W04A4.5
AGREE MM83	2	1	None	0	0,0,0,0,0	1,1,2.620500e-104,5.688400e-121,1	imb-1,imb-3
AGREE MM84	2	1	None	0	0,0,0,0,0	1,1,2.620500e-104,5.280200e-01,1.180000e-67	dys-1,egl-19
AGREE MM85	2	1	None	0	0,0,0,0,0	1.946700e-07,5.782400e-01,2.620500e-104,1,1	him-3,C41G7.3
AGREE MM86	2	1	None	0	0,0,0,0,0	1,1,2.620500e-104,5.688400e-121,1	C37E2.1,F43G9.1
AGREE MM87	2	1	None	0	0,0,0,0,0	1,1,2.620500e-104,5.688400e-121,1	spe-15,C35D10.2
AGREE MM88	2	1	None	0	0,0,0,0,0	1,1,2.620500e-104,5.688400e-121,1	gop-2,ZK1098.4
AGREE MM89	2	1	None	0	0,0,0,0,0	1,1,2.620500e-104,5.688400e-121,1	tat-1,C34D4.14
AGREE MM90	2	1	None	0	0,0,0,0,0	1.946700e-07,1.919100e-16,2.620500e-104,5.280200e-01,1	C26E6.6,F29C12.4
AGREE MM91	2	1	None	0	0,0,0,0,0	1,1,2.620500e-104,1,1.180000e-67	spo-11,syp-2
AGREE MM92	2	1	None	0	0,0,0,0,0	1,1,2.620500e-104,5.688400e-121,5.324000e-01	rab-3,snt-1
AGREE MM93	2	1	nuclear transport,-2.8546,2,2,372,9938	0	0,0,0,0,0	5.000000e-01,5.782400e-01,2.620500e-104,5.688400e-121,1	C16A3.4,T25G3.3
AGREE MM94	2	1	RNA_polymerase,-5.3299,2,2,22,9938	0	0,0,0,0,0	5.000000e-01,5.782400e-01,2.620500e-104,5.688400e-121,1	C15H11.8,F26F4.11
AGREE MM95	2	1	None	0	0,0,0,0,0	1,1,2.620500e-104,5.280200e-01,1.180000e-67	oma-1,oma-2
AGREE MM96	2	1	None	0	0,0,0,0,0	1,1,2.620500e-104,5.280200e-01,1.180000e-67	mab-5,ref-2
AGREE MM97	2	1	SMT3-dependent protein catabolic process,-7.6935,2,2,2,9938	0	0,0,0,0,0	5.000000e-01,1,2.620500e-104,5.688400e-121,1	aos-1,uba-2
AGREE MM98	2	1	None	0	0,0,0,0,0	1,1,2.620500e-104,5.688400e-121,1	C05G5.4,F47B10.1
AGREE MM99	2	1	None	0	0,0,0,0,0	1,1,2.620500e-104,5.688400e-121,1	C05C10.5,F54D10.7
AGREE MM100	2	1	negative regulation of developmental process,-3.7501,2,2,133,9938	0	0,0,0,0,0	1.946700e-07,1.919100e-16,1,5.280200e-01,1.180000e-67	hmp-2,hmr-1
AGREE MM101	2	1	Wnt receptor signaling pathway,-3.9398,2,2,107,9938	0	0,0,0,0,0	1.946700e-07,5.782400e-01,5.288700e-01,5.280200e-01,1.180000e-67	apr-1,mom-5
AGREE MM102	2	1	muscle development,-2.9509,2,2,333,9938	0	0,0,0,0,0	1.946700e-07,1,1,1,1.180000e-67	myo-3,unc-45
AGREE MM103	2	1	mitotic nuclear envelope reassembly,-5.7344,2,2,14,9938	0	0,0,0,0,0	1.946700e-07,5.782400e-01,1,5.280200e-01,1.180000e-67	ifb-1,mua-6
AGREE MM104	2	1	brain development,-3.3860,2,2,202,9938	0	0,0,0,0,0	1.946700e-07,1,1,1,1.180000e-67	ceh-16,egl-18
AGREE MM105	2	1	None	0	0,0,0,0,0	5.000000e-01,5.782400e-01,2.620500e-104,5.688400e-121,1	dis-3,rpc-1
